# Supplementary material for: {μ-2-[(3-Amino-2,2-dimethyl­prop­yl)imino­meth­yl]-6-meth­oxy­phenolato-1:2κ5 O 1,O 6:N,N′,O 1}{2-[(3-amino-2,2-dimethyl­prop­yl)imino­meth­yl]-6-meth­oxy­phenolato-1κ3 N,N′,O 1}-μ-azido-1:2κ2 N:N-azido-2κN-methanol-2κO-dinickel(II)
Source: Acta Crystallogr Sect E Struct Rep Online. 2012 Jul 4;68(Pt 8):m1027–8. doi: 10.1107/S1600536812029662 (PMC3414102; doi:10.1107/S1600536812029662)
Supplement: Supplementary file 1 [file e-68-m1027-sup1.cif]

##############################################################################
#                                                                            #
# This CIF contains the data in a paper accepted for publication in          #
# Acta Crystallographica Section E. It conforms to the requirements of       #
# Notes for Authors for Acta Crystallographica Section E, and has been       #
# peer reviewed under the auspices of the IUCr Commission on Journals.       #
#                                                                            #
# Full details of the Crystallographic Information File format               #
# are given in the paper "The Crystallographic Information File (CIF):       #
# a New Standard Archive File for Crystallography" by S. R. Hall, F. H.      #
# Allen and I. D. Brown [Acta Cryst. (1991), A47, 655-685].                  #
#                                                                            #
# The current version of the core CIF dictionary is obtainable from          #
# ftp://ftp.iucr.org/pub/cif_core.dic.                                       #
#                                                                            #
# Software is freely available for graphical display of the structure(s)     #
# in this CIF. For information consult the CIF software page                 #
# http://www.iucr.org/resources/cif/software.                                #
#                                                                            #
# This file may be used for bona fide research purposes within the           #
# scientific community so long as proper attribution is given to the journal # 
# article from which it was obtained.                                        #
#                                                                            #
##############################################################################
data_global
_audit_creation_method     SHELXL-97
_journal_date_recd_electronic     2012-06-25
_journal_date_accepted     2012-06-29
_journal_name_full     'Acta Crystallographica, Section E'
_journal_year     2012
_journal_volume     68
_journal_issue      8
_journal_page_first     m1027
_journal_page_last     m1028
_journal_paper_category     QM
_journal_paper_doi     10.1107/S1600536812029662
_journal_coeditor_code     LH5496
_publ_contact_author_name     ' Edward RT Tiekink '
_publ_contact_author_address
;
Department of Chemistry, University of Malaya,
50603 Kuala Lumpur, Malaysia
;
_publ_contact_author_email
;
edward.tiekink@gmail.com
;
_publ_contact_author_fax     ' +60 3 7967 4193 '
_publ_contact_author_phone     ' +60 3 7967 6775 '
_publ_section_title
;\
{\m-2-[(3-Amino-2,2-dimethylpropyl)iminomethyl]-6-methoxyphenolato-1:\
2\k^5^<i>O</i>^1^,<i>O</i>^6^:<i>N</i>,<i>N</i>',<i>O</i>^1^}{2-[(3-amino-2,\
2-dimethylpropyl)iminomethyl]-6-methoxyphenolato-1\k^3^<i>N</i>,<i>N</i>',\
<i>O</i>^1^}-\m-azido-1:2\k^2^<i>N</i>:<i>N</i>-azido-2\k<i>N</i>-methanol-\
2\k<i>O</i>-dinickel(II)
;
loop_
    _publ_author_name
    _publ_author_footnote
    _publ_author_address
    'Akbar Ghaemi'
;
Additional correspondence author, e-mail: akbarghaemi@yahoo.com.
;
;
Department of Chemistry, Saveh Branch, Islamic Azad University, Saveh, Iran
;
    'Saeed Rayati' .
;
Department of Chemistry, K. N. Toosi University of Technology,
PO Box 16315-1618, Tehran, Iran
;
    'Kazem Fayyazi' .
;
Department of Chemistry, Saveh Branch, Islamic Azad University, Saveh, Iran
;
    'Ng, Seik Weng' .
;
Department of Chemistry, University of Malaya,
50603 Kuala Lumpur, Malaysia
Chemistry Department and Faculty of Science, King Abdulaziz University,
PO Box 80203 Jeddah, Saudi Arabia
;
    'Tiekink, Edward R. T.' .
;
Department of Chemistry, University of Malaya,
50603 Kuala Lumpur, Malaysia
;
data_I
_audit_creation_method     SHELXL-97
_chemical_name_systematic
;
{\m-2-[(3-Amino-2,2-dimethylpropyl)iminomethyl]-6-methoxyphenolato-
1:2\k^5^<i>O</i>^1^,<i>O</i>^6^:<i>N</i>,<i>N</i>',<i>O</i>^1^}{2-[(3-amino-
2,2-dimethylpropyl)iminomethyl]-6-methoxyphenolato-1\k^3^<i>N</i>,<i>N</i>',
<i>O</i>^1^}-\m-azido-1:2\k^2^<i>N</i>:<i>N</i>-azido-2\k<i>N</i>-
methanol-2\k<i>O</i>-dinickel(II)
;
_chemical_name_common     ?
_chemical_formula_moiety     'C27 H42 N10 Ni2 O5'
_chemical_formula_sum     'C27 H42 N10 Ni2 O5'
_chemical_formula_iupac     '[Ni2 (C13 H19 N2 O2)2 (N3)2 (C H4 O)]'
_chemical_formula_weight     704.13
_chemical_melting_point     ?
_symmetry_cell_setting     monoclinic
_symmetry_space_group_name_H-M     'P 21/n'
_symmetry_space_group_name_Hall     '-P 2yn'
loop_
    _symmetry_equiv_pos_as_xyz
    'x, y, z'
    '-x+1/2, y+1/2, -z+1/2'
    '-x, -y, -z'
    'x-1/2, -y-1/2, z-1/2'
_cell_length_a     8.0907(2)
_cell_length_b     18.5230(4)
_cell_length_c     21.1162(4)
_cell_angle_alpha     90.00
_cell_angle_beta     96.674(2)
_cell_angle_gamma     90.00
_cell_volume     3143.11(12)
_cell_formula_units_Z     4
_cell_measurement_reflns_used     9647
_cell_measurement_theta_min     2.3991
_cell_measurement_theta_max     27.4989
_cell_measurement_temperature     100(2)
_exptl_crystal_description     prism
_exptl_crystal_colour     'green'
_exptl_crystal_size_max     0.24
_exptl_crystal_size_mid     0.18
_exptl_crystal_size_min     0.18
_exptl_crystal_density_diffrn     1.488
_exptl_crystal_density_meas     ?
_exptl_crystal_density_method     'not measured'
_exptl_crystal_F_000     1480
_exptl_absorpt_coefficient_mu     1.252
_exptl_absorpt_correction_type     multi-scan
_exptl_absorpt_process_details     '(CrysAlis PRO; Agilent, 2010)'
_exptl_absorpt_correction_T_min     0.7532
_exptl_absorpt_correction_T_max     0.8061
_diffrn_ambient_temperature     100(2)
_diffrn_radiation_type     MoK\a
_diffrn_radiation_wavelength     0.71073
_diffrn_radiation_source     'SuperNova (Mo) X-ray Source'
_diffrn_radiation_monochromator     Mirror
_diffrn_measurement_device_type
                  'Agilent SuperNova Dual diffractometer with an Atlas detector'
_diffrn_measurement_method     '\w scan'
_diffrn_detector_area_resol_mean     10.4041
_diffrn_reflns_number     21789
_diffrn_reflns_av_R_equivalents     0.0310
_diffrn_reflns_av_sigmaI/netI     0.0377
_diffrn_reflns_theta_min     2.40
_diffrn_reflns_theta_max     27.56
_diffrn_reflns_theta_full     27.56
_diffrn_measured_fraction_theta_max     0.998
_diffrn_measured_fraction_theta_full     0.998
_diffrn_reflns_limit_h_min     -10
_diffrn_reflns_limit_h_max     9
_diffrn_reflns_limit_k_min     -24
_diffrn_reflns_limit_k_max     23
_diffrn_reflns_limit_l_min     -20
_diffrn_reflns_limit_l_max     27
_diffrn_standards_number     0
_diffrn_standards_interval_count     0
_diffrn_standards_interval_time     0
_diffrn_standards_decay_%     0
_reflns_number_total     7266
_reflns_number_gt     6115
_reflns_threshold_expression     I>2\s(I)
_refine_ls_structure_factor_coef     Fsqd
_refine_ls_matrix_type     full
_refine_ls_R_factor_all     0.0414
_refine_ls_R_factor_gt     0.0314
_refine_ls_wR_factor_gt     0.0704
_refine_ls_wR_factor_ref     0.0755
_refine_ls_goodness_of_fit_ref     1.008
_refine_ls_restrained_S_all     1.008
_refine_ls_number_reflns     7266
_refine_ls_number_parameters     417
_refine_ls_number_restraints     5
_refine_ls_hydrogen_treatment     mixed
_refine_ls_weighting_scheme     calc
_refine_ls_weighting_details
         'calc w=1/[\s^2^(Fo^2^)+(0.0296P)^2^+2.1117P] where P=(Fo^2^+2Fc^2^)/3'
_atom_sites_solution_hydrogens     geom
_atom_sites_solution_primary     direct
_atom_sites_solution_secondary     difmap
_refine_ls_shift/su_max     0.001
_refine_ls_shift/su_mean     0.001
_refine_diff_density_max     0.489
_refine_diff_density_min     -0.439
_refine_ls_extinction_method     none
_refine_ls_extinction_coef     ?
loop_
    _atom_type_symbol
    _atom_type_description
    _atom_type_scat_dispersion_real
    _atom_type_scat_dispersion_imag
    _atom_type_scat_source
    'C' 'C' 0.0033 0.0016
                         'International Tables Vol C Tables 4.2.6.8 and 6.1.1.4'
    'H' 'H' 0.0000 0.0000
                         'International Tables Vol C Tables 4.2.6.8 and 6.1.1.4'
    'N' 'N' 0.0061 0.0033
                         'International Tables Vol C Tables 4.2.6.8 and 6.1.1.4'
    'O' 'O' 0.0106 0.0060
                         'International Tables Vol C Tables 4.2.6.8 and 6.1.1.4'
    'Ni' 'Ni' 0.3393 1.1124
                         'International Tables Vol C Tables 4.2.6.8 and 6.1.1.4'
_computing_data_collection     'CrysAlis PRO (Agilent, 2010)'
_computing_cell_refinement     'CrysAlis PRO (Agilent, 2010)'
_computing_data_reduction     'CrysAlis PRO (Agilent, 2010)'
_computing_structure_solution     'SHELXS97 (Sheldrick, 2008)'
_computing_structure_refinement     'SHELXL97 (Sheldrick, 2008)'
_computing_molecular_graphics
          'ORTEP-3 for Windows (Farrugia, 1997) and DIAMOND (Brandenburg, 2006)'
_computing_publication_material     'publCIF (Westrip, 2010)'
loop_
    _atom_site_type_symbol
    _atom_site_label
    _atom_site_fract_x
    _atom_site_fract_y
    _atom_site_fract_z
    _atom_site_U_iso_or_equiv
    _atom_site_adp_type
    _atom_site_calc_flag
    _atom_site_refinement_flags
    _atom_site_occupancy
    _atom_site_symmetry_multiplicity
    _atom_site_disorder_assembly
    _atom_site_disorder_group
    Ni Ni1 0.76377(3) 0.497301(13) 0.206798(11) 0.01246(7) Uani d . 1 1 . .
    Ni Ni2 0.60168(3) 0.568768(13) 0.320859(11) 0.01225(7) Uani d . 1 1 . .
    O O1 0.30566(18) 0.34321(8) 0.21466(7) 0.0224(3) Uani d . 1 1 . .
    O O2 0.55396(17) 0.43769(7) 0.19832(6) 0.0175(3) Uani d . 1 1 . .
    O O3 0.88920(17) 0.39094(7) 0.23383(6) 0.0169(3) Uani d . 1 1 . .
    O O4 0.77159(16) 0.49200(7) 0.30265(6) 0.0123(3) Uani d . 1 1 . .
    O O5 0.40544(18) 0.49563(7) 0.28883(7) 0.0174(3) Uani d D 1 1 . .
    H H5 0.438(3) 0.4697(12) 0.2606(9) 0.038(8) Uiso d D 1 1 . .
    N N1 0.7467(2) 0.50350(8) 0.11091(7) 0.0141(3) Uani d . 1 1 . .
    N N2 0.9982(2) 0.54253(9) 0.21894(8) 0.0158(3) Uani d D 1 1 . .
    H H21 1.072(2) 0.5079(9) 0.2186(11) 0.020(6) Uiso d D 1 1 . .
    H H22 1.007(3) 0.5592(12) 0.2581(6) 0.032(7) Uiso d D 1 1 . .
    N N3 0.63088(19) 0.53036(9) 0.41241(7) 0.0146(3) Uani d . 1 1 . .
    N N4 0.7772(2) 0.64761(9) 0.34998(8) 0.0146(3) Uani d D 1 1 . .
    H H41 0.778(3) 0.6781(9) 0.3171(7) 0.012(5) Uiso d D 1 1 . .
    H H42 0.8797(15) 0.6324(13) 0.3523(12) 0.034(7) Uiso d D 1 1 . .
    N N5 0.6386(2) 0.59256(9) 0.22382(7) 0.0152(3) Uani d . 1 1 . .
    N N6 0.5399(2) 0.61611(9) 0.18170(8) 0.0157(3) Uani d . 1 1 . .
    N N7 0.4510(2) 0.63934(10) 0.14030(9) 0.0279(4) Uani d . 1 1 . .
    N N8 0.4217(2) 0.64681(9) 0.32858(8) 0.0197(4) Uani d . 1 1 . .
    N N9 0.2826(2) 0.63245(9) 0.33620(8) 0.0170(3) Uani d . 1 1 . .
    N N10 0.1456(2) 0.62014(11) 0.34411(10) 0.0305(5) Uani d . 1 1 . .
    C C1 0.3810(3) 0.28869(12) 0.25635(11) 0.0339(6) Uani d . 1 1 . .
    H H1A 0.3312 0.2894 0.2965 0.051 Uiso calc R 1 1 . .
    H H1B 0.5008 0.2979 0.2650 0.051 Uiso calc R 1 1 . .
    H H1C 0.3629 0.2413 0.2361 0.051 Uiso calc R 1 1 . .
    C C2 0.3687(2) 0.34659(11) 0.15632(9) 0.0177(4) Uani d . 1 1 . .
    C C3 0.3041(3) 0.30317(11) 0.10674(10) 0.0196(4) Uani d . 1 1 . .
    H H3 0.2214 0.2685 0.1134 0.024 Uiso calc R 1 1 . .
    C C4 0.3589(3) 0.30964(11) 0.04667(10) 0.0213(4) Uani d . 1 1 . .
    H H4 0.3148 0.2792 0.0126 0.026 Uiso calc R 1 1 . .
    C C5 0.4770(3) 0.36038(11) 0.03738(9) 0.0188(4) Uani d . 1 1 . .
    H H5A 0.5127 0.3655 -0.0037 0.023 Uiso calc R 1 1 . .
    C C6 0.5466(2) 0.40518(10) 0.08773(9) 0.0152(4) Uani d . 1 1 . .
    C C7 0.4949(2) 0.39842(10) 0.14951(9) 0.0151(4) Uani d . 1 1 . .
    C C8 0.6576(2) 0.46182(10) 0.07183(9) 0.0158(4) Uani d . 1 1 . .
    H H8 0.6657 0.4691 0.0278 0.019 Uiso calc R 1 1 . .
    C C9 0.8245(2) 0.56541(10) 0.08267(9) 0.0154(4) Uani d . 1 1 . .
    H H9A 0.7621 0.6095 0.0918 0.018 Uiso calc R 1 1 . .
    H H9B 0.8118 0.5590 0.0358 0.018 Uiso calc R 1 1 . .
    C C10 1.0093(2) 0.57828(10) 0.10513(9) 0.0164(4) Uani d . 1 1 . .
    C C11 1.0368(2) 0.60104(10) 0.17535(9) 0.0163(4) Uani d . 1 1 . .
    H H11A 1.1542 0.6159 0.1862 0.020 Uiso calc R 1 1 . .
    H H11B 0.9656 0.6433 0.1817 0.020 Uiso calc R 1 1 . .
    C C12 1.1134(3) 0.51171(11) 0.09389(10) 0.0220(4) Uani d . 1 1 . .
    H H12A 1.2305 0.5213 0.1089 0.033 Uiso calc R 1 1 . .
    H H12B 1.1021 0.5005 0.0482 0.033 Uiso calc R 1 1 . .
    H H12C 1.0743 0.4706 0.1173 0.033 Uiso calc R 1 1 . .
    C C13 1.0618(3) 0.64185(12) 0.06528(10) 0.0232(5) Uani d . 1 1 . .
    H H13A 1.1797 0.6526 0.0776 0.035 Uiso calc R 1 1 . .
    H H13B 0.9948 0.6844 0.0729 0.035 Uiso calc R 1 1 . .
    H H13C 1.0442 0.6292 0.0199 0.035 Uiso calc R 1 1 . .
    C C14 0.9007(3) 0.33467(11) 0.18754(9) 0.0204(4) Uani d . 1 1 . .
    H H14A 0.9590 0.2930 0.2082 0.031 Uiso calc R 1 1 . .
    H H14B 0.9625 0.3525 0.1534 0.031 Uiso calc R 1 1 . .
    H H14C 0.7886 0.3202 0.1694 0.031 Uiso calc R 1 1 . .
    C C15 0.8407(2) 0.36947(10) 0.29201(9) 0.0151(4) Uani d . 1 1 . .
    C C16 0.8521(3) 0.29996(11) 0.31517(10) 0.0200(4) Uani d . 1 1 . .
    H H16 0.8952 0.2626 0.2909 0.024 Uiso calc R 1 1 . .
    C C17 0.7998(3) 0.28455(11) 0.37473(10) 0.0206(4) Uani d . 1 1 . .
    H H17 0.8056 0.2365 0.3906 0.025 Uiso calc R 1 1 . .
    C C18 0.7403(2) 0.33867(11) 0.40992(9) 0.0180(4) Uani d . 1 1 . .
    H H18 0.7066 0.3278 0.4505 0.022 Uiso calc R 1 1 . .
    C C19 0.7280(2) 0.41017(10) 0.38728(9) 0.0146(4) Uani d . 1 1 . .
    C C20 0.7773(2) 0.42644(10) 0.32705(9) 0.0129(4) Uani d . 1 1 . .
    C C21 0.6803(2) 0.46681(10) 0.42907(9) 0.0149(4) Uani d . 1 1 . .
    H H21A 0.6865 0.4556 0.4732 0.018 Uiso calc R 1 1 . .
    C C22 0.6171(3) 0.58335(11) 0.46303(9) 0.0181(4) Uani d . 1 1 . .
    H H22A 0.6166 0.5579 0.5042 0.022 Uiso calc R 1 1 . .
    H H22B 0.5104 0.6096 0.4542 0.022 Uiso calc R 1 1 . .
    C C23 0.7622(3) 0.63805(11) 0.46827(9) 0.0187(4) Uani d . 1 1 . .
    C C24 0.7553(2) 0.68694(10) 0.40948(9) 0.0169(4) Uani d . 1 1 . .
    H H24A 0.6466 0.7121 0.4039 0.020 Uiso calc R 1 1 . .
    H H24B 0.8433 0.7241 0.4170 0.020 Uiso calc R 1 1 . .
    C C25 0.7405(3) 0.68711(12) 0.52552(10) 0.0301(5) Uani d . 1 1 . .
    H H25A 0.7442 0.6578 0.5643 0.045 Uiso calc R 1 1 . .
    H H25B 0.6330 0.7120 0.5182 0.045 Uiso calc R 1 1 . .
    H H25C 0.8303 0.7228 0.5306 0.045 Uiso calc R 1 1 . .
    C C26 0.9292(3) 0.59914(12) 0.47949(10) 0.0244(5) Uani d . 1 1 . .
    H H26A 0.9307 0.5678 0.5169 0.037 Uiso calc R 1 1 . .
    H H26B 1.0190 0.6347 0.4868 0.037 Uiso calc R 1 1 . .
    H H26C 0.9452 0.5699 0.4420 0.037 Uiso calc R 1 1 . .
    C C27 0.3146(3) 0.45380(12) 0.33012(10) 0.0216(4) Uani d . 1 1 . .
    H H27A 0.2309 0.4246 0.3045 0.032 Uiso calc R 1 1 . .
    H H27B 0.2593 0.4862 0.3577 0.032 Uiso calc R 1 1 . .
    H H27C 0.3914 0.4220 0.3564 0.032 Uiso calc R 1 1 . .
loop_
    _atom_site_aniso_label
    _atom_site_aniso_U_11
    _atom_site_aniso_U_22
    _atom_site_aniso_U_33
    _atom_site_aniso_U_12
    _atom_site_aniso_U_13
    _atom_site_aniso_U_23
    Ni1 0.01189(13) 0.01354(12) 0.01216(12) -0.00137(9) 0.00225(9) -0.00016(9)
    Ni2 0.01019(12) 0.01284(12) 0.01395(12) 0.00028(9) 0.00238(9) 0.00016(9)
    O1 0.0190(8) 0.0268(8) 0.0220(7) -0.0050(6) 0.0044(6) 0.0041(6)
    O2 0.0159(7) 0.0219(7) 0.0147(6) -0.0061(6) 0.0026(5) -0.0028(6)
    O3 0.0204(7) 0.0150(7) 0.0162(7) 0.0005(6) 0.0061(5) -0.0026(5)
    O4 0.0124(6) 0.0121(6) 0.0128(6) 0.0007(5) 0.0029(5) 0.0007(5)
    O5 0.0150(7) 0.0192(7) 0.0187(7) -0.0035(6) 0.0053(6) -0.0009(6)
    N1 0.0121(8) 0.0156(8) 0.0150(8) -0.0007(6) 0.0030(6) 0.0012(6)
    N2 0.0155(9) 0.0180(8) 0.0144(8) -0.0009(7) 0.0033(7) -0.0001(7)
    N3 0.0108(8) 0.0171(8) 0.0164(8) -0.0018(6) 0.0040(6) -0.0016(7)
    N4 0.0117(8) 0.0161(8) 0.0165(8) -0.0001(7) 0.0038(6) -0.0013(7)
    N5 0.0138(8) 0.0174(8) 0.0145(8) 0.0021(7) 0.0019(6) 0.0017(6)
    N6 0.0129(8) 0.0142(8) 0.0207(8) -0.0034(7) 0.0041(7) 0.0006(7)
    N7 0.0202(10) 0.0327(10) 0.0290(10) 0.0018(8) -0.0049(8) 0.0104(9)
    N8 0.0109(8) 0.0179(8) 0.0304(9) 0.0021(7) 0.0029(7) -0.0006(7)
    N9 0.0153(9) 0.0165(8) 0.0187(8) 0.0028(7) 0.0001(7) -0.0052(7)
    N10 0.0156(9) 0.0310(11) 0.0468(12) -0.0016(8) 0.0107(8) -0.0135(9)
    C1 0.0513(16) 0.0271(12) 0.0223(11) 0.0001(11) 0.0005(11) 0.0040(10)
    C2 0.0154(10) 0.0186(10) 0.0188(10) 0.0019(8) 0.0007(8) 0.0023(8)
    C3 0.0158(10) 0.0141(9) 0.0281(11) -0.0027(8) -0.0016(8) 0.0001(8)
    C4 0.0233(11) 0.0167(10) 0.0223(10) -0.0013(8) -0.0034(9) -0.0044(8)
    C5 0.0212(11) 0.0198(10) 0.0146(9) 0.0032(8) -0.0006(8) -0.0024(8)
    C6 0.0142(10) 0.0140(9) 0.0169(9) 0.0009(8) -0.0005(7) -0.0003(8)
    C7 0.0136(9) 0.0144(9) 0.0164(9) 0.0025(7) -0.0020(7) 0.0003(8)
    C8 0.0158(10) 0.0186(10) 0.0129(9) 0.0041(8) 0.0017(7) -0.0004(8)
    C9 0.0160(10) 0.0161(9) 0.0144(9) -0.0006(8) 0.0033(7) 0.0024(8)
    C10 0.0157(10) 0.0182(10) 0.0160(9) -0.0009(8) 0.0046(7) 0.0025(8)
    C11 0.0158(10) 0.0166(9) 0.0169(9) -0.0019(8) 0.0036(7) 0.0003(8)
    C12 0.0202(11) 0.0271(11) 0.0199(10) 0.0021(9) 0.0067(8) -0.0019(9)
    C13 0.0176(10) 0.0275(11) 0.0246(11) -0.0047(9) 0.0030(8) 0.0080(9)
    C14 0.0242(11) 0.0195(10) 0.0186(10) 0.0016(9) 0.0076(8) -0.0051(8)
    C15 0.0130(9) 0.0174(9) 0.0151(9) -0.0003(8) 0.0025(7) -0.0012(8)
    C16 0.0233(11) 0.0142(9) 0.0223(10) 0.0026(8) 0.0020(8) -0.0028(8)
    C17 0.0250(11) 0.0138(9) 0.0225(10) -0.0001(8) -0.0001(8) 0.0039(8)
    C18 0.0183(10) 0.0195(10) 0.0157(9) -0.0012(8) 0.0002(8) 0.0035(8)
    C19 0.0121(9) 0.0157(9) 0.0156(9) -0.0006(7) 0.0003(7) 0.0004(8)
    C20 0.0095(9) 0.0130(9) 0.0157(9) -0.0013(7) -0.0007(7) -0.0007(7)
    C21 0.0133(9) 0.0192(10) 0.0125(9) -0.0031(8) 0.0031(7) 0.0014(8)
    C22 0.0217(11) 0.0192(10) 0.0147(9) 0.0026(8) 0.0075(8) -0.0008(8)
    C23 0.0222(11) 0.0178(10) 0.0163(9) 0.0005(8) 0.0030(8) -0.0038(8)
    C24 0.0162(10) 0.0152(9) 0.0196(10) 0.0000(8) 0.0038(8) -0.0043(8)
    C25 0.0452(15) 0.0250(11) 0.0212(11) -0.0049(11) 0.0093(10) -0.0086(9)
    C26 0.0217(11) 0.0240(11) 0.0254(11) -0.0002(9) -0.0055(9) 0.0009(9)
    C27 0.0165(10) 0.0256(11) 0.0233(10) -0.0035(8) 0.0046(8) 0.0013(9)
loop_
    _geom_bond_atom_site_label_1
    _geom_bond_atom_site_label_2
    _geom_bond_site_symmetry_2
    _geom_bond_distance
    _geom_bond_publ_flag
    Ni1 O2 . 2.0155(14) y
    Ni1 O3 . 2.2589(13) y
    Ni1 O4 . 2.0201(13) y
    Ni1 N1 . 2.0166(16) y
    Ni1 N2 . 2.0621(17) y
    Ni1 N5 . 2.0862(16) y
    Ni2 O4 . 2.0451(13) y
    Ni2 O5 . 2.1364(14) y
    Ni2 N3 . 2.0478(16) y
    Ni2 N5 . 2.1505(16) y
    Ni2 N4 . 2.0797(16) y
    Ni2 N8 . 2.0715(17) y
    O1 C2 . 1.388(2) ?
    O1 C1 . 1.429(3) ?
    O2 C7 . 1.306(2) ?
    O3 C15 . 1.390(2) ?
    O3 C14 . 1.439(2) ?
    O4 C20 . 1.318(2) ?
    O5 C27 . 1.432(2) ?
    O5 H5 . 0.832(10) ?
    N1 C8 . 1.288(2) ?
    N1 C9 . 1.468(2) ?
    N2 C11 . 1.478(2) ?
    N2 H21 . 0.879(10) ?
    N2 H22 . 0.877(10) ?
    N3 C21 . 1.279(2) ?
    N3 C22 . 1.465(2) ?
    N4 C24 . 1.481(2) ?
    N4 H41 . 0.895(9) ?
    N4 H42 . 0.872(10) ?
    N5 N6 . 1.206(2) ?
    N6 N7 . 1.150(2) ?
    N8 N9 . 1.186(2) ?
    N9 N10 . 1.162(2) ?
    C1 H1A . 0.9800 ?
    C1 H1B . 0.9800 ?
    C1 H1C . 0.9800 ?
    C2 C3 . 1.375(3) ?
    C2 C7 . 1.421(3) ?
    C3 C4 . 1.397(3) ?
    C3 H3 . 0.9500 ?
    C4 C5 . 1.370(3) ?
    C4 H4 . 0.9500 ?
    C5 C6 . 1.413(3) ?
    C5 H5A . 0.9500 ?
    C6 C7 . 1.421(3) ?
    C6 C8 . 1.445(3) ?
    C8 H8 . 0.9500 ?
    C9 C10 . 1.534(3) ?
    C9 H9A . 0.9900 ?
    C9 H9B . 0.9900 ?
    C10 C12 . 1.527(3) ?
    C10 C11 . 1.533(3) ?
    C10 C13 . 1.535(3) ?
    C11 H11A . 0.9900 ?
    C11 H11B . 0.9900 ?
    C12 H12A . 0.9800 ?
    C12 H12B . 0.9800 ?
    C12 H12C . 0.9800 ?
    C13 H13A . 0.9800 ?
    C13 H13B . 0.9800 ?
    C13 H13C . 0.9800 ?
    C14 H14A . 0.9800 ?
    C14 H14B . 0.9800 ?
    C14 H14C . 0.9800 ?
    C15 C16 . 1.377(3) ?
    C15 C20 . 1.419(3) ?
    C16 C17 . 1.402(3) ?
    C16 H16 . 0.9500 ?
    C17 C18 . 1.368(3) ?
    C17 H17 . 0.9500 ?
    C18 C19 . 1.408(3) ?
    C18 H18 . 0.9500 ?
    C19 C20 . 1.409(3) ?
    C19 C21 . 1.452(3) ?
    C21 H21A . 0.9500 ?
    C22 C23 . 1.545(3) ?
    C22 H22A . 0.9900 ?
    C22 H22B . 0.9900 ?
    C23 C26 . 1.525(3) ?
    C23 C24 . 1.532(3) ?
    C23 C25 . 1.539(3) ?
    C24 H24A . 0.9900 ?
    C24 H24B . 0.9900 ?
    C25 H25A . 0.9800 ?
    C25 H25B . 0.9800 ?
    C25 H25C . 0.9800 ?
    C26 H26A . 0.9800 ?
    C26 H26B . 0.9800 ?
    C26 H26C . 0.9800 ?
    C27 H27A . 0.9800 ?
    C27 H27B . 0.9800 ?
    C27 H27C . 0.9800 ?
loop_
    _geom_angle_atom_site_label_1
    _geom_angle_atom_site_label_2
    _geom_angle_atom_site_label_3
    _geom_angle_site_symmetry_1
    _geom_angle_site_symmetry_3
    _geom_angle
    _geom_angle_publ_flag
    N1 Ni1 O2 . . 89.03(6) ?
    N1 Ni1 O4 . . 177.81(6) ?
    O2 Ni1 O4 . . 89.45(5) ?
    N1 Ni1 N2 . . 93.24(7) ?
    O2 Ni1 N2 . . 170.63(6) ?
    O4 Ni1 N2 . . 88.51(6) ?
    N1 Ni1 N5 . . 98.44(6) ?
    O2 Ni1 N5 . . 93.33(6) ?
    O4 Ni1 N5 . . 80.08(6) ?
    N2 Ni1 N5 . . 95.32(7) ?
    N1 Ni1 O3 . . 106.25(6) ?
    O2 Ni1 O3 . . 83.89(5) ?
    O4 Ni1 O3 . . 75.14(5) ?
    N2 Ni1 O3 . . 86.75(6) ?
    N5 Ni1 O3 . . 155.08(6) ?
    O4 Ni2 N3 . . 85.96(6) ?
    O4 Ni2 N8 . . 173.69(6) ?
    N3 Ni2 N8 . . 99.97(7) ?
    O4 Ni2 N4 . . 95.33(6) ?
    N3 Ni2 N4 . . 87.99(6) ?
    N8 Ni2 N4 . . 87.06(7) ?
    O4 Ni2 O5 . . 89.46(5) ?
    N3 Ni2 O5 . . 94.50(6) ?
    N8 Ni2 O5 . . 87.95(6) ?
    N4 Ni2 O5 . . 174.74(6) ?
    O4 Ni2 N5 . . 78.02(6) ?
    N3 Ni2 N5 . . 163.17(6) ?
    N8 Ni2 N5 . . 96.25(7) ?
    N4 Ni2 N5 . . 88.39(6) ?
    O5 Ni2 N5 . . 90.50(6) ?
    C2 O1 C1 . . 113.83(17) ?
    C7 O2 Ni1 . . 127.05(13) ?
    C15 O3 C14 . . 116.12(15) ?
    C15 O3 Ni1 . . 107.95(11) ?
    C14 O3 Ni1 . . 121.51(11) ?
    C20 O4 Ni1 . . 115.60(11) ?
    C20 O4 Ni2 . . 124.11(12) ?
    Ni1 O4 Ni2 . . 102.19(5) ?
    C27 O5 Ni2 . . 124.44(12) ?
    C27 O5 H5 . . 110.5(19) ?
    Ni2 O5 H5 . . 108.1(19) ?
    C8 N1 C9 . . 116.27(16) ?
    C8 N1 Ni1 . . 125.26(14) ?
    C9 N1 Ni1 . . 118.02(12) ?
    C11 N2 Ni1 . . 118.56(12) ?
    C11 N2 H21 . . 109.6(16) ?
    Ni1 N2 H21 . . 108.7(15) ?
    C11 N2 H22 . . 109.2(16) ?
    Ni1 N2 H22 . . 103.3(17) ?
    H21 N2 H22 . . 107(2) ?
    C21 N3 C22 . . 117.64(16) ?
    C21 N3 Ni2 . . 125.26(13) ?
    C22 N3 Ni2 . . 116.48(12) ?
    C24 N4 Ni2 . . 116.81(12) ?
    C24 N4 H41 . . 111.1(13) ?
    Ni2 N4 H41 . . 106.3(13) ?
    C24 N4 H42 . . 108.6(16) ?
    Ni2 N4 H42 . . 113.7(16) ?
    H41 N4 H42 . . 99(2) ?
    N6 N5 Ni1 . . 118.16(13) ?
    N6 N5 Ni2 . . 128.57(14) ?
    Ni1 N5 Ni2 . . 96.60(6) ?
    N7 N6 N5 . . 177.3(2) ?
    N9 N8 Ni2 . . 122.77(14) ?
    N10 N9 N8 . . 178.3(2) ?
    O1 C1 H1A . . 109.5 ?
    O1 C1 H1B . . 109.5 ?
    H1A C1 H1B . . 109.5 ?
    O1 C1 H1C . . 109.5 ?
    H1A C1 H1C . . 109.5 ?
    H1B C1 H1C . . 109.5 ?
    C3 C2 O1 . . 120.20(18) ?
    C3 C2 C7 . . 122.17(19) ?
    O1 C2 C7 . . 117.56(17) ?
    C2 C3 C4 . . 120.57(19) ?
    C2 C3 H3 . . 119.7 ?
    C4 C3 H3 . . 119.7 ?
    C5 C4 C3 . . 119.29(18) ?
    C5 C4 H4 . . 120.4 ?
    C3 C4 H4 . . 120.4 ?
    C4 C5 C6 . . 121.24(19) ?
    C4 C5 H5A . . 119.4 ?
    C6 C5 H5A . . 119.4 ?
    C5 C6 C7 . . 120.30(18) ?
    C5 C6 C8 . . 117.10(18) ?
    C7 C6 C8 . . 122.30(17) ?
    O2 C7 C6 . . 123.75(18) ?
    O2 C7 C2 . . 119.85(18) ?
    C6 C7 C2 . . 116.38(17) ?
    N1 C8 C6 . . 127.07(18) ?
    N1 C8 H8 . . 116.5 ?
    C6 C8 H8 . . 116.5 ?
    N1 C9 C10 . . 116.40(15) ?
    N1 C9 H9A . . 108.2 ?
    C10 C9 H9A . . 108.2 ?
    N1 C9 H9B . . 108.2 ?
    C10 C9 H9B . . 108.2 ?
    H9A C9 H9B . . 107.3 ?
    C12 C10 C9 . . 111.21(16) ?
    C12 C10 C11 . . 110.60(16) ?
    C9 C10 C11 . . 111.61(16) ?
    C12 C10 C13 . . 109.99(17) ?
    C9 C10 C13 . . 105.73(15) ?
    C11 C10 C13 . . 107.52(16) ?
    N2 C11 C10 . . 112.55(15) ?
    N2 C11 H11A . . 109.1 ?
    C10 C11 H11A . . 109.1 ?
    N2 C11 H11B . . 109.1 ?
    C10 C11 H11B . . 109.1 ?
    H11A C11 H11B . . 107.8 ?
    C10 C12 H12A . . 109.5 ?
    C10 C12 H12B . . 109.5 ?
    H12A C12 H12B . . 109.5 ?
    C10 C12 H12C . . 109.5 ?
    H12A C12 H12C . . 109.5 ?
    H12B C12 H12C . . 109.5 ?
    C10 C13 H13A . . 109.5 ?
    C10 C13 H13B . . 109.5 ?
    H13A C13 H13B . . 109.5 ?
    C10 C13 H13C . . 109.5 ?
    H13A C13 H13C . . 109.5 ?
    H13B C13 H13C . . 109.5 ?
    O3 C14 H14A . . 109.5 ?
    O3 C14 H14B . . 109.5 ?
    H14A C14 H14B . . 109.5 ?
    O3 C14 H14C . . 109.5 ?
    H14A C14 H14C . . 109.5 ?
    H14B C14 H14C . . 109.5 ?
    C16 C15 O3 . . 124.56(18) ?
    C16 C15 C20 . . 121.58(18) ?
    O3 C15 C20 . . 113.86(16) ?
    C15 C16 C17 . . 119.63(19) ?
    C15 C16 H16 . . 120.2 ?
    C17 C16 H16 . . 120.2 ?
    C18 C17 C16 . . 120.00(18) ?
    C18 C17 H17 . . 120.0 ?
    C16 C17 H17 . . 120.0 ?
    C17 C18 C19 . . 121.35(19) ?
    C17 C18 H18 . . 119.3 ?
    C19 C18 H18 . . 119.3 ?
    C18 C19 C20 . . 119.45(18) ?
    C18 C19 C21 . . 119.13(18) ?
    C20 C19 C21 . . 121.14(17) ?
    O4 C20 C19 . . 123.33(17) ?
    O4 C20 C15 . . 118.66(17) ?
    C19 C20 C15 . . 117.98(17) ?
    N3 C21 C19 . . 126.49(17) ?
    N3 C21 H21A . . 116.8 ?
    C19 C21 H21A . . 116.8 ?
    N3 C22 C23 . . 111.72(16) ?
    N3 C22 H22A . . 109.3 ?
    C23 C22 H22A . . 109.3 ?
    N3 C22 H22B . . 109.3 ?
    C23 C22 H22B . . 109.3 ?
    H22A C22 H22B . . 107.9 ?
    C26 C23 C24 . . 110.71(18) ?
    C26 C23 C25 . . 109.70(17) ?
    C24 C23 C25 . . 106.90(16) ?
    C26 C23 C22 . . 110.68(17) ?
    C24 C23 C22 . . 111.93(16) ?
    C25 C23 C22 . . 106.75(17) ?
    N4 C24 C23 . . 113.58(16) ?
    N4 C24 H24A . . 108.8 ?
    C23 C24 H24A . . 108.8 ?
    N4 C24 H24B . . 108.8 ?
    C23 C24 H24B . . 108.8 ?
    H24A C24 H24B . . 107.7 ?
    C23 C25 H25A . . 109.5 ?
    C23 C25 H25B . . 109.5 ?
    H25A C25 H25B . . 109.5 ?
    C23 C25 H25C . . 109.5 ?
    H25A C25 H25C . . 109.5 ?
    H25B C25 H25C . . 109.5 ?
    C23 C26 H26A . . 109.5 ?
    C23 C26 H26B . . 109.5 ?
    H26A C26 H26B . . 109.5 ?
    C23 C26 H26C . . 109.5 ?
    H26A C26 H26C . . 109.5 ?
    H26B C26 H26C . . 109.5 ?
    O5 C27 H27A . . 109.5 ?
    O5 C27 H27B . . 109.5 ?
    H27A C27 H27B . . 109.5 ?
    O5 C27 H27C . . 109.5 ?
    H27A C27 H27C . . 109.5 ?
    H27B C27 H27C . . 109.5 ?
loop_
    _geom_torsion_atom_site_label_1
    _geom_torsion_atom_site_label_2
    _geom_torsion_atom_site_label_3
    _geom_torsion_atom_site_label_4
    _geom_torsion_site_symmetry_1
    _geom_torsion_site_symmetry_2
    _geom_torsion_site_symmetry_3
    _geom_torsion_site_symmetry_4
    _geom_torsion
    _geom_torsion_publ_flag
    N1 Ni1 O2 C7 . . . . 24.42(15) ?
    O4 Ni1 O2 C7 . . . . -157.15(15) ?
    N5 Ni1 O2 C7 . . . . 122.82(15) ?
    O3 Ni1 O2 C7 . . . . -82.03(15) ?
    N1 Ni1 O3 C15 . . . . -154.40(11) ?
    O2 Ni1 O3 C15 . . . . -67.20(11) ?
    O4 Ni1 O3 C15 . . . . 23.85(11) ?
    N2 Ni1 O3 C15 . . . . 113.17(12) ?
    N5 Ni1 O3 C15 . . . . 17.54(19) ?
    N1 Ni1 O3 C14 . . . . -16.55(15) ?
    O2 Ni1 O3 C14 . . . . 70.65(14) ?
    O4 Ni1 O3 C14 . . . . 161.70(15) ?
    N2 Ni1 O3 C14 . . . . -108.98(14) ?
    N5 Ni1 O3 C14 . . . . 155.38(15) ?
    O2 Ni1 O4 C20 . . . . 58.20(13) ?
    N2 Ni1 O4 C20 . . . . -112.66(13) ?
    N5 Ni1 O4 C20 . . . . 151.67(13) ?
    O3 Ni1 O4 C20 . . . . -25.63(12) ?
    O2 Ni1 O4 Ni2 . . . . -79.51(6) ?
    N2 Ni1 O4 Ni2 . . . . 109.64(7) ?
    N5 Ni1 O4 Ni2 . . . . 13.97(6) ?
    O3 Ni1 O4 Ni2 . . . . -163.34(6) ?
    N3 Ni2 O4 C20 . . . . 38.68(13) ?
    N4 Ni2 O4 C20 . . . . 126.28(13) ?
    O5 Ni2 O4 C20 . . . . -55.88(13) ?
    N5 Ni2 O4 C20 . . . . -146.51(14) ?
    N3 Ni2 O4 Ni1 . . . . 171.54(6) ?
    N4 Ni2 O4 Ni1 . . . . -100.85(6) ?
    O5 Ni2 O4 Ni1 . . . . 76.99(6) ?
    N5 Ni2 O4 Ni1 . . . . -13.64(6) ?
    O4 Ni2 O5 C27 . . . . 100.30(15) ?
    N3 Ni2 O5 C27 . . . . 14.39(16) ?
    N8 Ni2 O5 C27 . . . . -85.45(15) ?
    N5 Ni2 O5 C27 . . . . 178.32(15) ?
    O2 Ni1 N1 C8 . . . . -17.53(16) ?
    N2 Ni1 N1 C8 . . . . 153.38(16) ?
    N5 Ni1 N1 C8 . . . . -110.75(16) ?
    O3 Ni1 N1 C8 . . . . 65.83(17) ?
    O2 Ni1 N1 C9 . . . . 154.47(14) ?
    N2 Ni1 N1 C9 . . . . -34.62(14) ?
    N5 Ni1 N1 C9 . . . . 61.25(14) ?
    O3 Ni1 N1 C9 . . . . -122.17(13) ?
    N1 Ni1 N2 C11 . . . . 37.14(15) ?
    O4 Ni1 N2 C11 . . . . -141.55(14) ?
    N5 Ni1 N2 C11 . . . . -61.65(14) ?
    O3 Ni1 N2 C11 . . . . 143.25(14) ?
    O4 Ni2 N3 C21 . . . . -24.19(16) ?
    N8 Ni2 N3 C21 . . . . 153.66(16) ?
    N4 Ni2 N3 C21 . . . . -119.68(17) ?
    O5 Ni2 N3 C21 . . . . 64.95(16) ?
    N5 Ni2 N3 C21 . . . . -42.0(3) ?
    O4 Ni2 N3 C22 . . . . 146.46(13) ?
    N8 Ni2 N3 C22 . . . . -35.69(14) ?
    N4 Ni2 N3 C22 . . . . 50.97(14) ?
    O5 Ni2 N3 C22 . . . . -124.40(13) ?
    N5 Ni2 N3 C22 . . . . 128.7(2) ?
    O4 Ni2 N4 C24 . . . . -133.28(13) ?
    N3 Ni2 N4 C24 . . . . -47.52(13) ?
    N8 Ni2 N4 C24 . . . . 52.57(13) ?
    N5 Ni2 N4 C24 . . . . 148.92(13) ?
    N1 Ni1 N5 N6 . . . . 24.62(16) ?
    O2 Ni1 N5 N6 . . . . -64.89(15) ?
    O4 Ni1 N5 N6 . . . . -153.75(15) ?
    N2 Ni1 N5 N6 . . . . 118.71(15) ?
    O3 Ni1 N5 N6 . . . . -147.55(14) ?
    N1 Ni1 N5 Ni2 . . . . 165.32(6) ?
    O2 Ni1 N5 Ni2 . . . . 75.80(6) ?
    O4 Ni1 N5 Ni2 . . . . -13.05(6) ?
    N2 Ni1 N5 Ni2 . . . . -100.60(7) ?
    O3 Ni1 N5 Ni2 . . . . -6.86(17) ?
    O4 Ni2 N5 N6 . . . . 147.40(17) ?
    N3 Ni2 N5 N6 . . . . 165.54(19) ?
    N8 Ni2 N5 N6 . . . . -29.93(17) ?
    N4 Ni2 N5 N6 . . . . -116.80(17) ?
    O5 Ni2 N5 N6 . . . . 58.06(17) ?
    O4 Ni2 N5 Ni1 . . . . 12.98(5) ?
    N3 Ni2 N5 Ni1 . . . . 31.1(2) ?
    N8 Ni2 N5 Ni1 . . . . -164.35(6) ?
    N4 Ni2 N5 Ni1 . . . . 108.78(7) ?
    O5 Ni2 N5 Ni1 . . . . -76.36(6) ?
    N3 Ni2 N8 N9 . . . . -69.32(17) ?
    N4 Ni2 N8 N9 . . . . -156.76(17) ?
    O5 Ni2 N8 N9 . . . . 24.90(16) ?
    N5 Ni2 N8 N9 . . . . 115.18(17) ?
    C1 O1 C2 C3 . . . . 86.4(2) ?
    C1 O1 C2 C7 . . . . -96.6(2) ?
    O1 C2 C3 C4 . . . . 175.66(18) ?
    C7 C2 C3 C4 . . . . -1.3(3) ?
    C2 C3 C4 C5 . . . . -0.7(3) ?
    C3 C4 C5 C6 . . . . 1.3(3) ?
    C4 C5 C6 C7 . . . . 0.0(3) ?
    C4 C5 C6 C8 . . . . -173.92(18) ?
    Ni1 O2 C7 C6 . . . . -16.5(3) ?
    Ni1 O2 C7 C2 . . . . 165.10(13) ?
    C5 C6 C7 O2 . . . . 179.77(17) ?
    C8 C6 C7 O2 . . . . -6.7(3) ?
    C5 C6 C7 C2 . . . . -1.8(3) ?
    C8 C6 C7 C2 . . . . 171.77(17) ?
    C3 C2 C7 O2 . . . . -179.03(18) ?
    O1 C2 C7 O2 . . . . 4.0(3) ?
    C3 C2 C7 C6 . . . . 2.5(3) ?
    O1 C2 C7 C6 . . . . -174.56(17) ?
    C9 N1 C8 C6 . . . . -168.84(18) ?
    Ni1 N1 C8 C6 . . . . 3.3(3) ?
    C5 C6 C8 N1 . . . . -172.40(19) ?
    C7 C6 C8 N1 . . . . 13.9(3) ?
    C8 N1 C9 C10 . . . . -132.96(18) ?
    Ni1 N1 C9 C10 . . . . 54.3(2) ?
    N1 C9 C10 C12 . . . . 56.7(2) ?
    N1 C9 C10 C11 . . . . -67.3(2) ?
    N1 C9 C10 C13 . . . . 176.07(17) ?
    Ni1 N2 C11 C10 . . . . -56.9(2) ?
    C12 C10 C11 N2 . . . . -57.1(2) ?
    C9 C10 C11 N2 . . . . 67.3(2) ?
    C13 C10 C11 N2 . . . . -177.17(16) ?
    C14 O3 C15 C16 . . . . 20.5(3) ?
    Ni1 O3 C15 C16 . . . . 160.90(16) ?
    C14 O3 C15 C20 . . . . -159.81(16) ?
    Ni1 O3 C15 C20 . . . . -19.40(18) ?
    O3 C15 C16 C17 . . . . 179.80(18) ?
    C20 C15 C16 C17 . . . . 0.1(3) ?
    C15 C16 C17 C18 . . . . -1.0(3) ?
    C16 C17 C18 C19 . . . . 0.9(3) ?
    C17 C18 C19 C20 . . . . 0.3(3) ?
    C17 C18 C19 C21 . . . . -173.75(18) ?
    Ni1 O4 C20 C19 . . . . -157.92(14) ?
    Ni2 O4 C20 C19 . . . . -30.5(2) ?
    Ni1 O4 C20 C15 . . . . 24.0(2) ?
    Ni2 O4 C20 C15 . . . . 151.43(13) ?
    C18 C19 C20 O4 . . . . -179.20(17) ?
    C21 C19 C20 O4 . . . . -5.3(3) ?
    C18 C19 C20 C15 . . . . -1.1(3) ?
    C21 C19 C20 C15 . . . . 172.73(17) ?
    C16 C15 C20 O4 . . . . 179.12(17) ?
    O3 C15 C20 O4 . . . . -0.6(2) ?
    C16 C15 C20 C19 . . . . 1.0(3) ?
    O3 C15 C20 C19 . . . . -178.74(16) ?
    C22 N3 C21 C19 . . . . -169.38(18) ?
    Ni2 N3 C21 C19 . . . . 1.2(3) ?
    C18 C19 C21 N3 . . . . -164.60(19) ?
    C20 C19 C21 N3 . . . . 21.5(3) ?
    C21 N3 C22 C23 . . . . 104.2(2) ?
    Ni2 N3 C22 C23 . . . . -67.23(18) ?
    N3 C22 C23 C26 . . . . -56.9(2) ?
    N3 C22 C23 C24 . . . . 67.2(2) ?
    N3 C22 C23 C25 . . . . -176.20(16) ?
    Ni2 N4 C24 C23 . . . . 61.01(19) ?
    C26 C23 C24 N4 . . . . 59.6(2) ?
    C25 C23 C24 N4 . . . . 179.07(17) ?
    C22 C23 C24 N4 . . . . -64.4(2) ?
loop_
    _geom_hbond_atom_site_label_D
    _geom_hbond_atom_site_label_H
    _geom_hbond_atom_site_label_A
    _geom_hbond_site_symmetry_A
    _geom_hbond_distance_DH
    _geom_hbond_distance_HA
    _geom_hbond_distance_DA
    _geom_hbond_angle_DHA
    _geom_hbond_publ_flag
    O5 H5 O2 . 0.830(10)
                       1.800(10)
                               2.604(2) 161(3) yes
    N2 H22 N10 1_655 0.880(10)
                             2.32(2) 3.121(2) 153(2) yes
    N4 H42 N10 1_655 0.870(10)
                             2.190(10)
                                     3.040(2) 165(2) yes
