# Supplementary material for: {μ-2-[(3-Amino-2,2-dimethyl­prop­yl)imino­meth­yl]-6-meth­oxy­phenolato-1:2κ5 O 1,O 6:N,N′,O 1}{2-[(3-amino-2,2-dimethyl­prop­yl)imino­meth­yl]-6-meth­oxy­phenolato-1κ3 N,N′,O 1}-μ-azido-1:2κ2 N:N-azido-2κN-methanol-2κO-dinickel(II)
Source: Acta Crystallogr Sect E Struct Rep Online. 2012 Jul 4;68(Pt 8):m1027–8. doi: 10.1107/S1600536812029662 (PMC3414102; doi:10.1107/S1600536812029662)
Supplement: Supplementary file 2 [file e-68-m1027-Isup2.hkl]

# 
# h,k,l, Fc-squared, Fo-squared, sigma(Fo-squared) and status flag 
# 
data_I
_shelx_title '  P21/n' 
_shelx_refln_list_code          4 
_shelx_F_calc_maximum      282.28 
_exptl_crystal_F_000      1480.00 
_reflns_d_resolution_high  0.7681 
 
loop_ 
 _symmetry_equiv_pos_as_xyz 
 'x, y, z' 
 '-x+1/2, y+1/2, -z+1/2' 
 '-x, -y, -z' 
 'x-1/2, -y-1/2, z-1/2' 
 
_cell_length_a     8.0907 
_cell_length_b    18.5230 
_cell_length_c    21.1162 
_cell_angle_alpha  90.000 
_cell_angle_beta   96.674 
_cell_angle_gamma  90.000 
 
_shelx_F_squared_multiplier     1.000 
 
loop_ 
 _refln_index_h 
 _refln_index_k 
 _refln_index_l 
 _refln_F_squared_calc 
 _refln_F_squared_meas 
 _refln_F_squared_sigma 
 _refln_observed_status 
   2   0   0    26298.56    26494.27    208.94 o 
   4   0   0     1571.39     1608.35     43.94 o 
   6   0   0    12769.49    12474.83    217.49 o 
   8   0   0     5651.95     5528.46    251.77 o 
  10   0   0       16.05       29.99     38.79 o 
   1   1   0    16666.32    17107.18    154.81 o 
   2   1   0    39493.50    39108.40    377.87 o 
   3   1   0     1409.85     1402.80     28.86 o 
   4   1   0      245.84      328.27     15.42 o 
   5   1   0    10323.66    10029.25     99.70 o 
   6   1   0     2824.23     2881.34     66.54 o 
   7   1   0      247.79      266.16     28.95 o 
   8   1   0       60.36       38.36     49.72 o 
   9   1   0      184.23      153.98     60.93 o 
  10   1   0      164.73       55.79     24.66 o 
   1   2   0     3062.65     2986.92     47.32 o 
   2   2   0      763.82      738.41     22.48 o 
   3   2   0       39.99       22.69      6.94 o 
   4   2   0     1249.38     1240.60     36.48 o 
   5   2   0     1253.58     1339.47     36.88 o 
   6   2   0     6991.82     7105.46     94.03 o 
   7   2   0     1941.28     1904.21     75.70 o 
   8   2   0     2928.31     3065.73    133.42 o 
   9   2   0       86.94       71.81     30.62 o 
  10   2   0        6.64       -4.12     23.56 o 
   1   3   0        1.19        0.85      5.46 o 
   2   3   0     8732.30     8989.92     81.53 o 
   3   3   0     1187.59     1372.01     28.70 o 
   4   3   0     2786.33     2885.73     48.73 o 
   5   3   0     7329.07     7369.06     95.25 o 
   6   3   0     5795.23     5849.38     92.52 o 
   7   3   0      946.27     1005.83     55.19 o 
   8   3   0      702.79      704.96     65.45 o 
   9   3   0     1082.43     1038.58     84.54 o 
  10   3   0      749.71      758.52     76.68 o 
   0   4   0    12901.69    13388.67     88.09 o 
   1   4   0      343.89      404.18     21.01 o 
   2   4   0    31886.61    32600.48    163.82 o 
   3   4   0    21251.54    21628.01    153.48 o 
   4   4   0     2097.30     2064.36     41.37 o 
   5   4   0     1401.97     1662.09     45.77 o 
   6   4   0     1564.23     1535.11     47.53 o 
   7   4   0     2430.65     2367.80     83.21 o 
   8   4   0     1222.52     1227.41    130.08 o 
   9   4   0     1100.75     1254.63     92.87 o 
  10   4   0       61.72       98.84     29.39 o 
   1   5   0     1371.50     1354.22     32.50 o 
   2   5   0     1261.21     1151.51     84.35 o 
   3   5   0      459.82      501.28     24.69 o 
   4   5   0      797.39      876.96     26.82 o 
   5   5   0      111.06      145.31     14.80 o 
   6   5   0      484.42      493.43     35.95 o 
   7   5   0     1596.57     1643.92     68.67 o 
   8   5   0     5879.09     5674.29    185.22 o 
   9   5   0     2615.37     2643.28    135.08 o 
  10   5   0      602.87      636.20     72.22 o 
   0   6   0    10189.93    10803.45     85.36 o 
   1   6   0     6531.08     6850.17     48.47 o 
   2   6   0    45801.56    47387.43    296.68 o 
   3   6   0     6509.90     7195.33    138.24 o 
   4   6   0    16714.53    16349.90    131.64 o 
   5   6   0      496.33      515.34     31.44 o 
   6   6   0     2969.15     3031.19     82.96 o 
   7   6   0     1114.77     1175.43     57.05 o 
   8   6   0      815.55      877.61     75.00 o 
   9   6   0      202.71      279.98     49.30 o 
  10   6   0     2089.85     1768.21    118.45 o 
   1   7   0     4005.06     3697.02     38.74 o 
   2   7   0       23.14       30.90      8.08 o 
   3   7   0     5956.66     6052.72     72.75 o 
   4   7   0      136.75      108.13     35.46 o 
   5   7   0     3713.14     4174.18     69.84 o 
   6   7   0        9.21       12.24     10.44 o 
   7   7   0     1037.06     1068.11     53.76 o 
   8   7   0     1242.19     1134.01     87.55 o 
   9   7   0     2678.68     2727.55    140.06 o 
  10   7   0       12.29       61.26     40.01 o 
   0   8   0     2627.41     2791.23     84.47 o 
   1   8   0      642.02      564.63     16.22 o 
   2   8   0     5373.67     5176.07     55.04 o 
   3   8   0     2875.77     3097.97     62.61 o 
   4   8   0    12733.33    12305.86    110.48 o 
   5   8   0        9.22       25.78      8.88 o 
   6   8   0     1443.90     1478.24     55.03 o 
   7   8   0      450.84      474.29     53.20 o 
   8   8   0      472.74      475.42     56.92 o 
   9   8   0      168.78      176.71     40.54 o 
   1   9   0     3866.27     3801.57     47.45 o 
   2   9   0     4317.21     4227.90     56.19 o 
   3   9   0     8513.15     8720.46    179.63 o 
   4   9   0        5.94       16.68     13.40 o 
   5   9   0      676.05      719.90     23.53 o 
   6   9   0      511.24      479.25     27.91 o 
   7   9   0     1355.32     1145.43     82.65 o 
   8   9   0      786.27      834.20    103.85 o 
   9   9   0      769.26      666.47     71.55 o 
   0  10   0     5886.43     6250.20     95.85 o 
   1  10   0    10606.61    10579.12     81.42 o 
   2  10   0     6514.23     6586.98     79.65 o 
   3  10   0     1621.57     1661.18     37.23 o 
   4  10   0     3594.14     3658.76     54.26 o 
   5  10   0     1307.13     1263.24     27.78 o 
   6  10   0     2007.47     1862.06     38.07 o 
   7  10   0     1235.22     1252.23     89.07 o 
   8  10   0     2521.34     2475.99    131.82 o 
   9  10   0      386.64      256.01     50.11 o 
   1  11   0      155.72       97.18     23.76 o 
   2  11   0       13.61       12.22      6.16 o 
   3  11   0       75.03       68.21      9.39 o 
   4  11   0      822.39      831.81     49.31 o 
   5  11   0      511.47      536.60     43.05 o 
   6  11   0     1237.95     1347.25     83.86 o 
   7  11   0     1140.58     1125.64    122.40 o 
   8  11   0     1173.86     1156.83     93.24 o 
   9  11   0      144.33      126.41     37.74 o 
   0  12   0     8253.91     8049.32    107.44 o 
   1  12   0     2471.22     2416.59     43.41 o 
   2  12   0     4330.58     4244.36     60.27 o 
   3  12   0      306.37      284.59     18.28 o 
   4  12   0     2161.70     2083.53     79.06 o 
   5  12   0      584.94      543.47     44.05 o 
   6  12   0    10575.47    10873.00    263.79 o 
   7  12   0     1241.64     1220.07     92.24 o 
   8  12   0     2450.96     2586.33    140.05 o 
   9  12   0       59.39       -4.98     26.74 o 
   1  13   0     1920.09     1958.33     43.13 o 
   2  13   0      112.13       83.72     10.85 o 
   3  13   0       98.41      104.49     14.13 o 
   4  13   0       66.32       66.96     19.49 o 
   5  13   0     8746.43     8411.21    170.26 o 
   6  13   0      199.28      256.85     42.44 o 
   7  13   0      464.14      528.29     64.68 o 
   8  13   0        7.08       39.29     26.24 o 
   0  14   0    23979.62    23225.62    218.94 o 
   1  14   0      629.76      605.61     23.84 o 
   2  14   0     3682.25     3890.48     76.90 o 
   3  14   0      679.54      726.39     31.98 o 
   4  14   0      506.38      491.93     41.93 o 
   5  14   0     2006.90     1932.80     84.99 o 
   6  14   0     8546.47     8498.42    282.43 o 
   7  14   0      212.50      223.31     46.11 o 
   8  14   0      723.45      886.90     88.04 o 
   1  15   0     1800.12     1782.45     44.28 o 
   2  15   0      504.79      522.64     29.83 o 
   3  15   0     1366.74     1480.59     46.63 o 
   4  15   0       41.40       91.49     22.37 o 
   5  15   0     7177.90     7227.83    166.32 o 
   6  15   0       93.84      130.46     52.90 o 
   7  15   0       85.32       78.17     22.00 o 
   8  15   0      209.88      193.44     47.66 o 
   0  16   0     6031.73     6053.77    167.62 o 
   1  16   0       62.29       48.05     13.62 o 
   2  16   0     2570.87     2500.63     66.37 o 
   3  16   0     1637.57     1778.63     73.30 o 
   4  16   0      572.13      570.97     43.86 o 
   5  16   0      680.65      662.28     53.60 o 
   6  16   0     4197.48     4344.65    167.06 o 
   7  16   0      783.27      819.31     65.83 o 
   1  17   0       39.55       45.62      9.44 o 
   2  17   0     1856.32     1926.98     60.58 o 
   3  17   0     1730.67     1661.64     52.39 o 
   4  17   0      156.71      111.84     23.05 o 
   5  17   0      664.60      679.93     51.13 o 
   6  17   0      257.02      222.08     44.16 o 
   7  17   0        4.52      -10.85     27.13 o 
   0  18   0      663.74      708.74     55.17 o 
   1  18   0        9.97        0.94      8.82 o 
   2  18   0      672.81      753.43     39.13 o 
   3  18   0     2365.36     2400.76     89.18 o 
   4  18   0      755.55      815.06     74.01 o 
   5  18   0       25.57       19.07     19.93 o 
   6  18   0     1395.90     1521.51    143.43 o 
   1  19   0      223.41      270.28     27.87 o 
   2  19   0     2003.90     2146.25     67.01 o 
   3  19   0      431.08      356.55     36.42 o 
   4  19   0      424.89      335.44     41.70 o 
   5  19   0       27.51       -7.48     17.76 o 
   6  19   0        6.68      -44.05     44.05 o 
   0  20   0     2331.42     2390.63    105.20 o 
   1  20   0      185.23      200.61     22.45 o 
   2  20   0     1035.44      992.82     59.37 o 
   3  20   0     1701.67     1630.08     77.02 o 
   4  20   0     2900.33     2991.18    107.86 o 
   5  20   0      171.96      147.92     56.33 o 
   1  21   0      165.91      200.61     26.30 o 
   2  21   0      802.44      855.04     56.56 o 
   3  21   0        3.16       30.35     17.58 o 
   4  21   0       89.62      147.41     51.84 o 
   5  21   0      420.68      393.07     77.92 o 
   0  22   0      220.30      223.57     34.00 o 
   1  22   0      180.99      210.61     30.07 o 
   2  22   0     1619.37     1764.43     81.46 o 
   3  22   0      456.80      546.41     86.63 o 
   4  22   0     4648.52     4862.52    253.32 o 
   1  23   0      556.13      651.29     61.18 o 
   2  23   0      483.65      521.13     54.87 o 
   3  23   0        8.32       64.78     46.65 o 
   0  24   0       42.36       62.07     34.54 o 
   1  24   0      864.98      831.56     70.04 o 
  -9   0   1        5.01      -41.85     41.85 o 
  -7   0   1     8072.73     8288.27    286.32 o 
  -5   0   1    16651.51    16636.90    182.80 o 
  -3   0   1     1213.54     1550.67     53.33 o 
  -1   0   1    55449.22    54799.49    285.68 o 
   1   0   1    78842.71    76456.70    720.03 o 
   3   0   1     9521.75    10224.77     82.39 o 
   5   0   1      650.99      599.63     34.65 o 
   7   0   1    13194.91    13575.95    358.82 o 
   9   0   1     4655.13     4162.98    231.30 o 
 -10   1   1     1506.34     1514.96    109.52 o 
  -9   1   1       83.33       44.11     54.86 o 
  -8   1   1      913.05      863.11    120.72 o 
  -7   1   1     1094.32     1058.22     73.00 o 
  -6   1   1     1355.82     1311.19     63.54 o 
  -5   1   1      632.02      615.31     25.91 o 
  -4   1   1    25511.50    25927.74    136.00 o 
  -3   1   1      589.28      493.68     25.79 o 
  -2   1   1    10544.87    11109.05     99.15 o 
  -1   1   1      125.27      131.94     10.46 o 
   1   1   1      341.45      454.86     50.24 o 
   2   1   1     4595.59     4741.25     35.87 o 
   3   1   1     3061.78     3318.11     37.48 o 
   4   1   1     1944.60     2043.68     34.31 o 
   5   1   1     9679.94     9874.72     98.44 o 
   6   1   1    10464.40    10264.47    112.26 o 
   7   1   1      180.79      155.62     23.71 o 
   8   1   1     1266.00     1341.16     87.13 o 
   9   1   1       71.94       76.22     27.98 o 
  10   1   1       37.84       32.84     31.06 o 
 -10   2   1        5.43      -25.22     25.22 o 
  -9   2   1        0.71      -24.86     24.86 o 
  -8   2   1      261.01      185.09     35.41 o 
  -7   2   1     4450.53     4220.10    113.38 o 
  -6   2   1     5862.91     5775.08    105.42 o 
  -5   2   1     4905.32     5086.83     79.07 o 
  -4   2   1      230.47      176.62     13.93 o 
  -3   2   1      419.94      535.62     24.02 o 
  -2   2   1     7562.37     7919.58     87.78 o 
  -1   2   1    11382.71    11836.83     81.16 o 
   0   2   1     1739.71     1321.42    514.46 o 
   1   2   1    79679.36    78649.60    205.25 o 
   2   2   1     6353.45     6376.08     60.38 o 
   3   2   1    18394.22    18705.85     96.78 o 
   4   2   1      431.52      361.29     14.87 o 
   5   2   1     3791.84     4004.50     62.55 o 
   6   2   1       61.57       84.47     12.35 o 
   7   2   1     3766.97     3874.03    106.69 o 
   8   2   1       51.87        4.88     17.59 o 
   9   2   1     2251.71     2228.91    121.77 o 
  10   2   1      341.36      338.42     52.80 o 
 -10   3   1     1448.78     1314.25    131.81 o 
  -9   3   1      929.38      990.88     82.42 o 
  -8   3   1     1545.64     1494.23     94.78 o 
  -7   3   1     1131.94     1171.27     60.01 o 
  -6   3   1     6076.86     6619.86    128.21 o 
  -5   3   1     8985.65     9362.13    108.26 o 
  -4   3   1     6041.87     6107.11     78.00 o 
  -3   3   1     1008.31     1103.46     35.06 o 
  -2   3   1      407.94      397.64     24.15 o 
  -1   3   1     4014.06     3933.57     51.89 o 
   0   3   1     2083.32     2012.87     20.46 o 
   1   3   1      648.71      616.74     32.48 o 
   2   3   1    66111.08    67421.05    209.76 o 
   3   3   1    29321.84    31323.08    134.28 o 
   4   3   1     2436.80     2640.65     40.19 o 
   5   3   1    11493.37    11762.88    107.19 o 
   6   3   1       18.80       14.47      8.81 o 
   7   3   1        0.68        4.44     10.79 o 
   8   3   1      183.90      170.44     35.41 o 
   9   3   1     2089.83     2165.72    141.83 o 
  10   3   1        1.61      -21.17     21.17 o 
 -10   4   1     1675.95     1680.47    134.59 o 
  -9   4   1      827.15      735.80     73.23 o 
  -8   4   1      264.79      255.16     41.89 o 
  -7   4   1      412.46      381.34     45.14 o 
  -6   4   1      318.48      380.22     31.59 o 
  -5   4   1     4082.41     3926.53    114.97 o 
  -4   4   1     9947.03    10403.80    101.99 o 
  -3   4   1    21306.80    21707.38    211.48 o 
  -2   4   1    24931.12    24999.11    167.35 o 
  -1   4   1     1104.02     1176.55     24.88 o 
   0   4   1    19519.80    19000.38     94.84 o 
   1   4   1    23885.61    24052.17    125.53 o 
   2   4   1     5137.76     5618.79     67.30 o 
   3   4   1    17637.57    17629.93    127.62 o 
   4   4   1     8582.46     8353.16     86.78 o 
   5   4   1     6004.59     5963.73     84.96 o 
   6   4   1      441.79      491.51     27.28 o 
   7   4   1       23.31       28.15     11.63 o 
   8   4   1     2136.47     2093.28    113.17 o 
   9   4   1     1069.13     1028.36     83.55 o 
  10   4   1      904.87      992.92     87.85 o 
 -10   5   1      664.65      673.17     75.24 o 
  -9   5   1     2446.23     2229.27    126.18 o 
  -8   5   1     2842.77     2838.02    132.03 o 
  -7   5   1      834.33      690.74     45.59 o 
  -6   5   1     3705.71     3797.64    110.08 o 
  -5   5   1     4392.40     4381.45     82.41 o 
  -4   5   1     1140.64     1190.85     42.84 o 
  -3   5   1       69.61       65.94     10.84 o 
  -2   5   1    33699.11    35089.91    288.31 o 
  -1   5   1       63.01       76.67      8.90 o 
   0   5   1     1061.91     1017.84     17.87 o 
   1   5   1     2558.02     2584.22     27.59 o 
   2   5   1     6292.27     6130.55     74.43 o 
   3   5   1    21384.47    22490.86    116.88 o 
   4   5   1      862.06     1053.11     30.73 o 
   5   5   1      105.40       89.75     12.27 o 
   6   5   1      157.05      104.90     13.34 o 
   7   5   1       29.07       35.54     12.55 o 
   8   5   1      391.77      439.42     53.68 o 
   9   5   1     1210.58     1243.48     92.52 o 
  10   5   1     1304.75     1356.10    145.84 o 
 -10   6   1     1371.76     1222.36    100.64 o 
  -9   6   1     4585.92     4602.32    181.71 o 
  -8   6   1      416.12      347.68     48.81 o 
  -7   6   1       65.13       46.03     15.22 o 
  -6   6   1       17.28       18.21     11.13 o 
  -5   6   1     4061.60     4115.90     87.88 o 
  -4   6   1      545.57      605.19     36.53 o 
  -3   6   1    52423.34    52755.84    260.33 o 
  -2   6   1    12611.42    13319.47     93.55 o 
  -1   6   1      107.93       79.08      6.45 o 
   0   6   1     7394.52     7301.23     52.12 o 
   1   6   1        0.93        7.55      3.12 o 
   2   6   1      312.14      363.52     21.14 o 
   3   6   1    32183.13    31474.53    477.90 o 
   4   6   1     2488.32     2722.79     48.24 o 
   5   6   1     4815.25     4890.34     74.98 o 
   6   6   1      109.69      141.66     21.58 o 
   7   6   1      668.86      703.93     70.87 o 
   8   6   1     2240.89     1985.94    109.83 o 
   9   6   1     1415.88     1247.02    120.99 o 
  10   6   1      415.42      592.87     71.40 o 
 -10   7   1      515.61      496.16     67.21 o 
  -9   7   1      318.50      314.83     63.70 o 
  -8   7   1     7726.09     7655.00    221.90 o 
  -7   7   1      377.71      407.92     45.90 o 
  -6   7   1     3254.22     3328.26    144.73 o 
  -5   7   1      414.80      401.47     25.07 o 
  -4   7   1     3265.05     3750.99     90.77 o 
  -3   7   1       85.36       84.87     12.82 o 
  -2   7   1    13540.94    14135.15    104.73 o 
  -1   7   1      108.32      101.05      7.88 o 
   0   7   1     6544.30     6400.17     52.95 o 
   1   7   1     3279.95     3232.20     34.86 o 
   2   7   1    20172.29    20372.76    217.18 o 
   3   7   1     2291.92     2544.88     58.68 o 
   4   7   1      377.17      386.99     18.95 o 
   5   7   1      196.12      173.29     14.79 o 
   6   7   1      700.70      715.09     34.91 o 
   7   7   1      198.22      216.77     40.45 o 
   8   7   1     2639.91     2754.41    130.11 o 
   9   7   1       12.16        8.96     58.75 o 
  -9   8   1     2377.91     2335.70    132.56 o 
  -8   8   1      340.99      359.62     79.97 o 
  -7   8   1      226.62      250.01     27.21 o 
  -6   8   1       49.10       85.76     22.21 o 
  -5   8   1     1351.81     1412.21     41.44 o 
  -4   8   1      869.03      874.76     46.43 o 
  -3   8   1    25736.91    25588.91    308.34 o 
  -2   8   1       28.11       44.42      6.84 o 
  -1   8   1     3421.41     3526.95     42.69 o 
   0   8   1      208.02      176.41      9.78 o 
   1   8   1      413.02      435.56     13.96 o 
   2   8   1     2391.24     2296.79     36.76 o 
   3   8   1    29611.33    29392.80    207.55 o 
   4   8   1      528.51      508.75     33.64 o 
   5   8   1     2652.39     2667.47     51.62 o 
   6   8   1       17.05        8.44      7.99 o 
   7   8   1       29.55       47.32     25.17 o 
   8   8   1      297.14      299.94     46.08 o 
   9   8   1     1079.12     1115.47     91.64 o 
  -9   9   1      282.34      345.95     54.94 o 
  -8   9   1     6711.50     7102.40    220.19 o 
  -7   9   1        5.25       -4.89     39.13 o 
  -6   9   1     1081.43     1083.27     47.84 o 
  -5   9   1      437.04      339.29     24.03 o 
  -4   9   1      193.97      319.02     20.11 o 
  -3   9   1      219.21      217.90     15.28 o 
  -2   9   1     5856.35     6043.46     68.68 o 
  -1   9   1      248.28      168.30     10.86 o 
   0   9   1     2342.83     2442.24     37.90 o 
   1   9   1      801.68      945.54     21.79 o 
   2   9   1     1227.89     1236.99     39.37 o 
   3   9   1     5456.95     5706.21    162.07 o 
   4   9   1     2007.49     2134.78     72.83 o 
   5   9   1     3341.34     3008.60     68.98 o 
   6   9   1     2275.81     2262.95     50.31 o 
   7   9   1      506.37      533.60     58.91 o 
   8   9   1     1213.61     1097.84     85.94 o 
   9   9   1      546.50      382.31     54.69 o 
  -9  10   1      281.70      359.82     81.23 o 
  -8  10   1        8.94       21.93     22.73 o 
  -7  10   1      564.80      540.02     61.13 o 
  -6  10   1      348.00      435.77     29.85 o 
  -5  10   1     1948.24     1880.65     40.12 o 
  -4  10   1      816.07      828.17     29.87 o 
  -3  10   1    11578.44    12307.01    111.83 o 
  -2  10   1      504.84      511.29     23.58 o 
  -1  10   1    13186.60    13457.08    117.86 o 
   0  10   1     1546.64     1439.96     32.62 o 
   1  10   1     4842.04     5198.91     59.62 o 
   2  10   1      582.03      600.19     26.04 o 
   3  10   1     7265.99     7335.47    102.20 o 
   4  10   1     5070.07     5308.85    117.63 o 
   5  10   1     3319.67     3407.10    165.07 o 
   6  10   1      498.73      456.08     34.98 o 
   7  10   1      242.86      206.71     38.20 o 
   8  10   1     1350.43     1411.27    137.47 o 
   9  10   1     1840.99     1887.75    148.20 o 
  -9  11   1      136.07      107.92     36.58 o 
  -8  11   1     1154.52     1049.08     89.42 o 
  -7  11   1       44.49       29.10     25.50 o 
  -6  11   1       20.52       12.77     10.05 o 
  -5  11   1     4482.99     4490.92     59.03 o 
  -4  11   1      393.48      433.29     24.13 o 
  -3  11   1      755.46      761.50     26.03 o 
  -2  11   1      741.87      814.70     31.54 o 
  -1  11   1     2114.57     1949.51     39.85 o 
   0  11   1      641.05      603.97     22.49 o 
   1  11   1      555.40      550.68     20.85 o 
   2  11   1     1600.09     1604.17     38.89 o 
   3  11   1      680.47      613.59     21.97 o 
   4  11   1        5.49        4.84     13.70 o 
   5  11   1     3797.49     3936.14    161.78 o 
   6  11   1      116.73      107.41     22.97 o 
   7  11   1        7.04        3.46     21.36 o 
   8  11   1      312.21      337.60     63.12 o 
   9  11   1     1086.12      906.13     86.49 o 
  -9  12   1        4.15       82.01     34.65 o 
  -8  12   1       14.06        5.21     22.97 o 
  -7  12   1     4123.15     4226.95    393.30 o 
  -6  12   1     2405.58     2234.18     49.58 o 
  -5  12   1     4262.88     4292.25     68.75 o 
  -4  12   1      276.83      272.61     22.99 o 
  -3  12   1     2539.47     2685.74     61.34 o 
  -2  12   1     1032.52     1085.32     33.59 o 
  -1  12   1     4709.19     4629.52     60.65 o 
   0  12   1     5597.90     5711.05     67.36 o 
   1  12   1    16969.40    16583.21    141.39 o 
   2  12   1      725.29      700.37     27.22 o 
   3  12   1     5784.93     5700.04     74.49 o 
   4  12   1      568.44      613.88     44.16 o 
   5  12   1     2892.52     3022.31    100.43 o 
   6  12   1     1098.63     1038.05     63.50 o 
   7  12   1     3417.45     3462.65    122.31 o 
   8  12   1      522.61      590.94     67.53 o 
   9  12   1      911.89      759.55     80.04 o 
  -8  13   1       57.91       36.27     29.99 o 
  -7  13   1      494.03      415.89     62.01 o 
  -6  13   1     1944.76     1832.76    102.07 o 
  -5  13   1       44.45       50.33     10.75 o 
  -4  13   1     3895.44     3603.25    103.57 o 
  -3  13   1        0.49       13.51      8.39 o 
  -2  13   1      112.38       98.42     10.71 o 
  -1  13   1      385.90      390.70     22.19 o 
   0  13   1       15.52       27.57      7.86 o 
   1  13   1      826.05      900.20     33.10 o 
   2  13   1      730.39      804.43     42.41 o 
   3  13   1       67.09       59.15     12.13 o 
   4  13   1       99.93       86.86     19.86 o 
   5  13   1      416.01      404.62     39.75 o 
   6  13   1     3168.69     3402.45    115.15 o 
   7  13   1       40.41       61.85     18.67 o 
   8  13   1        0.48       30.49     25.77 o 
  -8  14   1       55.13       64.26     34.38 o 
  -7  14   1     1938.56     1860.16    120.46 o 
  -6  14   1      816.74      841.85     72.15 o 
  -5  14   1     5555.27     5416.01    185.96 o 
  -4  14   1      680.57      658.34     46.63 o 
  -3  14   1     2526.99     2447.28    132.97 o 
  -2  14   1        3.99       26.73     12.21 o 
  -1  14   1     2581.12     2588.30     48.72 o 
   0  14   1     1514.72     1544.98     40.67 o 
   1  14   1    11642.74    11638.62    129.32 o 
   2  14   1     1219.87     1171.65     41.25 o 
   3  14   1     3235.18     3202.73     83.05 o 
   4  14   1     1009.08     1032.93     59.39 o 
   5  14   1      141.27      130.67     24.66 o 
   6  14   1      631.76      671.40     53.91 o 
   7  14   1     2243.14     2294.35    173.42 o 
   8  14   1      205.87      359.01     59.09 o 
  -8  15   1      242.67      256.84     51.68 o 
  -7  15   1       20.73       11.13     24.24 o 
  -6  15   1     1829.01     1992.83    152.39 o 
  -5  15   1        0.07       11.53     19.98 o 
  -4  15   1     6554.46     6878.96    181.26 o 
  -3  15   1      391.17      413.17     27.02 o 
  -2  15   1       88.51       99.20     15.15 o 
  -1  15   1       36.29       40.12      8.93 o 
   0  15   1        6.01       16.95      7.84 o 
   1  15   1       47.74       70.82     11.95 o 
   2  15   1      526.62      558.55     30.65 o 
   3  15   1     1436.13     1450.30     78.98 o 
   4  15   1     1180.53     1207.05     60.45 o 
   5  15   1      254.19      240.71     32.85 o 
   6  15   1     2888.20     2790.30    109.51 o 
   7  15   1       31.18       12.50     24.31 o 
   8  15   1        8.54       36.52     41.92 o 
  -7  16   1      608.09      597.79    116.66 o 
  -6  16   1      881.61      939.45    138.79 o 
  -5  16   1     2804.67     2866.89    130.24 o 
  -4  16   1      622.72      608.64     29.83 o 
  -3  16   1       91.20       84.76     27.09 o 
  -2  16   1      957.56      918.71     41.45 o 
  -1  16   1     2867.98     2882.12     63.45 o 
   0  16   1      271.73      259.22     18.33 o 
   1  16   1     5688.49     5880.55     95.96 o 
   2  16   1      235.75      239.92     21.08 o 
   3  16   1      226.48      174.61     27.68 o 
   4  16   1     2275.46     2340.61    118.81 o 
   5  16   1     1446.02     1425.61     77.63 o 
   6  16   1       21.72       47.53     22.56 o 
   7  16   1     2055.40     1968.11    118.31 o 
  -7  17   1     1444.07     1622.32    120.63 o 
  -6  17   1      409.32      393.25     66.71 o 
  -5  17   1      491.56      531.95     60.42 o 
  -4  17   1     1502.84     1426.58     70.25 o 
  -3  17   1      240.74      236.52     22.33 o 
  -2  17   1      348.97      305.52     25.44 o 
  -1  17   1     2700.39     2752.16     64.02 o 
   0  17   1      246.65      228.57     19.63 o 
   1  17   1      641.17      720.60     32.20 o 
   2  17   1     2111.83     2223.47     62.73 o 
   3  17   1      338.49      338.96     33.46 o 
   4  17   1      260.92      243.62     30.81 o 
   5  17   1       52.78       67.61     19.10 o 
   6  17   1        4.20        2.25     18.28 o 
   7  17   1      288.17      286.35     48.67 o 
  -6  18   1       21.77        6.99     30.25 o 
  -5  18   1     2223.14     2002.09    104.93 o 
  -4  18   1     1222.51     1171.80    121.35 o 
  -3  18   1      520.57      524.14     33.71 o 
  -2  18   1     1063.16     1133.26     48.49 o 
  -1  18   1     1769.72     1717.74     52.35 o 
   0  18   1     1414.84     1446.12     55.37 o 
   1  18   1     1711.82     1721.23     54.61 o 
   2  18   1      127.75      146.61     18.34 o 
   3  18   1     1142.32     1145.81     88.26 o 
   4  18   1     2700.24     2730.53     97.39 o 
   5  18   1     3312.01     3324.92    111.70 o 
   6  18   1        0.65       30.98     24.60 o 
  -6  19   1       78.61       10.11     31.65 o 
  -5  19   1       36.81       58.44     25.75 o 
  -4  19   1      212.41      191.35     34.21 o 
  -3  19   1       79.23       76.99     20.63 o 
  -2  19   1     3823.04     3887.45    115.82 o 
  -1  19   1     1101.07     1206.48     68.57 o 
   0  19   1     1034.79     1046.37     48.43 o 
   1  19   1     1170.04     1220.26     51.17 o 
   2  19   1      248.56      218.97     28.93 o 
   3  19   1      722.45      678.59     49.72 o 
   4  19   1        2.23       22.28     15.68 o 
   5  19   1      243.01      282.49     47.63 o 
   6  19   1      586.29      608.70     96.52 o 
  -5  20   1      384.62      435.37     77.01 o 
  -4  20   1     1083.68     1040.82    111.04 o 
  -3  20   1     4962.59     4822.01    157.34 o 
  -2  20   1      829.43      906.19     46.00 o 
  -1  20   1     1200.84     1278.00     70.17 o 
   0  20   1      487.50      465.97     33.49 o 
   1  20   1       79.24       72.61     18.96 o 
   2  20   1       39.07       82.87     27.03 o 
   3  20   1     3310.64     3451.89    111.33 o 
   4  20   1      474.57      459.36     57.51 o 
   5  20   1     1194.07     1209.96    166.21 o 
  -5  21   1        3.29       16.28     31.52 o 
  -4  21   1      278.03      287.22     45.36 o 
  -3  21   1       33.44       27.79     22.01 o 
  -2  21   1      946.41      959.98     71.18 o 
  -1  21   1       25.42       50.68     16.73 o 
   0  21   1      988.32      952.01     75.58 o 
   1  21   1       77.37       50.31     17.54 o 
   2  21   1     1639.62     1653.58     77.42 o 
   3  21   1       10.78       -5.92     18.37 o 
   4  21   1        3.29       45.92     27.29 o 
   5  21   1      167.39      150.80     49.58 o 
  -4  22   1       45.01      143.35     54.59 o 
  -3  22   1     4090.87     4006.08    150.54 o 
  -2  22   1      452.28      424.10     49.68 o 
  -1  22   1      654.57      653.33     60.90 o 
   0  22   1      264.19      214.84     29.79 o 
   1  22   1       15.58       20.13     15.45 o 
   2  22   1      424.87      461.42     42.76 o 
   3  22   1     4124.57     4403.63    172.08 o 
   4  22   1      100.30      182.85     40.05 o 
  -3  23   1      489.18      432.12     76.51 o 
  -2  23   1      260.67      351.98     52.61 o 
  -1  23   1       58.00      159.18     35.88 o 
   0  23   1       32.73       46.77     15.22 o 
   1  23   1     1049.19      992.34     62.09 o 
   2  23   1      581.11      601.61     64.34 o 
   3  23   1       34.91       47.45     26.64 o 
   0  24   1      603.71      590.33     60.19 o 
 -10   0   2      763.79      841.38    117.89 o 
  -8   0   2       67.69       19.13     33.01 o 
  -6   0   2    18803.87    18873.90    271.23 o 
  -4   0   2      306.28      429.35     27.42 o 
  -2   0   2      327.77      326.53     32.53 o 
   2   0   2     3799.20     3974.97     37.80 o 
   4   0   2        8.36        3.76      6.23 o 
   6   0   2       76.35      107.80     47.54 o 
   8   0   2     4409.47     4641.81    226.58 o 
  10   0   2       22.53      -26.27     26.27 o 
 -10   1   2      221.22      214.31     44.33 o 
  -9   1   2     1248.71     1102.15     88.30 o 
  -8   1   2      553.99      559.53     61.13 o 
  -7   1   2     1174.84     1284.91     81.70 o 
  -6   1   2       20.62       19.25     11.92 o 
  -5   1   2    13666.08    13530.06    129.58 o 
  -4   1   2      881.91      938.56     29.91 o 
  -3   1   2    10221.08     9838.89    115.77 o 
  -2   1   2    13383.21    13285.19    141.83 o 
  -1   1   2     7610.18     7685.05     82.38 o 
   1   1   2       23.19       38.93      2.78 o 
   2   1   2     9414.31     9318.58     44.95 o 
   3   1   2     2616.88     2223.05     27.01 o 
   4   1   2     3050.76     3295.92     40.30 o 
   5   1   2     3355.49     3496.91     58.23 o 
   6   1   2     1958.20     1976.41     53.44 o 
   7   1   2      286.34      263.05     29.41 o 
   8   1   2       66.48       39.93     36.35 o 
   9   1   2       18.85       28.61     19.20 o 
  10   1   2      404.22      435.45     58.73 o 
 -10   2   2       28.48        9.82     23.03 o 
  -9   2   2     1006.02     1074.48     86.38 o 
  -8   2   2      137.66      110.38     31.65 o 
  -7   2   2       62.76       52.79     20.84 o 
  -6   2   2     9183.54     9037.01    132.66 o 
  -5   2   2       12.32       23.87      8.56 o 
  -4   2   2     5132.29     5167.24     85.26 o 
  -3   2   2      192.45      143.46     15.28 o 
  -2   2   2     2054.21     1897.14     54.83 o 
  -1   2   2    39095.84    38507.87    282.19 o 
   0   2   2    28376.07    27774.61    228.18 o 
   1   2   2     8320.26     8576.65     61.85 o 
   2   2   2     7338.36     7398.86     49.06 o 
   3   2   2        2.78        7.25      3.11 o 
   4   2   2    10870.74    10861.16     74.63 o 
   5   2   2     1292.42     1131.33     34.74 o 
   6   2   2     4005.80     3946.77     75.12 o 
   7   2   2       13.16       12.83     13.36 o 
   8   2   2     5014.66     5169.76    168.44 o 
   9   2   2        4.77       43.49     24.67 o 
  10   2   2      134.78       74.29     29.84 o 
 -10   3   2      387.56      390.83     58.24 o 
  -9   3   2     1954.57     1884.06    115.84 o 
  -8   3   2     1502.76     1432.32     93.45 o 
  -7   3   2     1168.15     1170.57     60.26 o 
  -6   3   2      654.45      686.39     42.28 o 
  -5   3   2    15087.22    14853.77    153.31 o 
  -4   3   2     6362.71     6651.85     98.59 o 
  -3   3   2    14092.82    14943.12    130.08 o 
  -2   3   2     4208.71     4110.41    152.64 o 
  -1   3   2    14793.59    15287.25    102.44 o 
   0   3   2     3011.44     3085.09     30.23 o 
   1   3   2    22628.41    22533.80    227.19 o 
   2   3   2    25133.08    26013.39    158.66 o 
   3   3   2     9921.50    10369.92     76.94 o 
   4   3   2     7382.17     7548.79     66.74 o 
   5   3   2      293.76      318.40     18.15 o 
   6   3   2     2934.04     2960.73     64.26 o 
   7   3   2     1175.11     1181.19     58.19 o 
   8   3   2        1.09      -22.84     23.39 o 
   9   3   2      104.56       66.62     24.36 o 
  10   3   2      543.42      467.68     64.80 o 
 -10   4   2      113.42       50.20     29.02 o 
  -9   4   2     1512.38     1545.33    105.32 o 
  -8   4   2      678.60      587.26     73.60 o 
  -7   4   2      553.28      573.55     42.50 o 
  -6   4   2      543.22      513.89     36.88 o 
  -5   4   2      673.06      625.08     31.93 o 
  -4   4   2    13239.33    14120.53    204.79 o 
  -3   4   2       20.03       74.51     11.30 o 
  -2   4   2     5765.38     6604.26     86.91 o 
  -1   4   2     2804.25     2947.54     36.38 o 
   0   4   2     2338.05     2324.22     30.80 o 
   1   4   2    22385.05    22430.28    277.00 o 
   2   4   2      212.37      219.87     13.58 o 
   3   4   2     4161.54     4195.18     58.33 o 
   4   4   2    12952.50    13581.00     95.77 o 
   5   4   2     4574.62     4596.09     66.38 o 
   6   4   2    10474.18    10431.70    109.89 o 
   7   4   2      698.78      765.06     75.06 o 
   8   4   2      952.41      954.56     74.67 o 
   9   4   2      884.25      815.48    161.88 o 
  10   4   2      454.39      439.35     60.22 o 
 -10   5   2        8.17      -15.76     22.01 o 
  -9   5   2      691.91      695.38     72.26 o 
  -8   5   2      876.57      829.12    108.08 o 
  -7   5   2     6575.51     6262.08    136.66 o 
  -6   5   2     1223.02     1374.55     58.50 o 
  -5   5   2     8042.69     8165.11    113.28 o 
  -4   5   2     4494.17     4638.46     99.61 o 
  -3   5   2     2121.24     2453.46     57.93 o 
  -2   5   2     2008.97     2297.82     46.24 o 
  -1   5   2     1527.41     1444.01     32.50 o 
   0   5   2     2341.80     2267.43     26.03 o 
   1   5   2     1114.55     1355.01     32.29 o 
   2   5   2    19719.54    19893.46    133.21 o 
   3   5   2      332.54      291.74     13.68 o 
   4   5   2     1426.67     1553.00     56.89 o 
   5   5   2      718.02      756.42     28.10 o 
   6   5   2     1285.44     1219.18     37.82 o 
   7   5   2      462.93      451.88     35.10 o 
   8   5   2      287.78      251.62     42.32 o 
   9   5   2      286.13      263.08     45.80 o 
  10   5   2       92.69       44.50     27.49 o 
 -10   6   2       18.63       -3.90     24.46 o 
  -9   6   2      812.82      751.07     76.06 o 
  -8   6   2     1599.69     1559.53    100.99 o 
  -7   6   2      573.15      585.44     43.15 o 
  -6   6   2      440.11      466.00     34.49 o 
  -5   6   2       44.20       57.14     15.14 o 
  -4   6   2     2852.69     2734.83     66.68 o 
  -3   6   2     7677.49     7984.28    102.73 o 
  -2   6   2    14662.81    14461.66    129.76 o 
  -1   6   2     2242.10     2374.40     31.50 o 
   0   6   2     1062.09     1070.79     19.80 o 
   1   6   2     7200.27     7238.90     74.42 o 
   2   6   2     2575.29     2506.84     50.45 o 
   3   6   2        1.46       28.57      9.75 o 
   4   6   2     8467.99     7854.94     77.96 o 
   5   6   2     2136.80     2375.21     51.13 o 
   6   6   2     5286.11     5291.25     77.22 o 
   7   6   2       59.51       78.01     15.88 o 
   8   6   2     1159.40     1246.00     86.94 o 
   9   6   2        7.47       17.06     17.45 o 
  10   6   2      719.33      669.47     74.00 o 
 -10   7   2        0.17       17.14     24.21 o 
  -9   7   2      509.94      550.25     74.15 o 
  -8   7   2      356.85      350.42     49.69 o 
  -7   7   2     7023.68     7284.62    167.24 o 
  -6   7   2      545.64      547.76     36.82 o 
  -5   7   2      488.27      427.79     58.82 o 
  -4   7   2      535.97      501.68     34.07 o 
  -3   7   2      806.57      666.63     39.99 o 
  -2   7   2      506.99      622.10     20.88 o 
  -1   7   2    16546.46    16197.93    178.05 o 
   0   7   2      692.83      724.40     17.74 o 
   1   7   2     2140.10     2183.56     28.64 o 
   2   7   2      597.65      707.04     28.83 o 
   3   7   2      379.11      423.83     24.46 o 
   4   7   2     2374.10     2500.22     73.56 o 
   5   7   2     1153.87     1200.64     37.30 o 
   6   7   2       21.17       19.37      7.50 o 
   7   7   2     2829.88     2794.28     80.75 o 
   8   7   2      181.11      210.56     39.77 o 
   9   7   2     1398.61     1440.84    100.23 o 
  -9   8   2        6.02       -5.92     19.21 o 
  -8   8   2     3236.39     3193.26    147.04 o 
  -7   8   2       17.47       48.28     17.87 o 
  -6   8   2       68.31       43.67     11.49 o 
  -5   8   2       64.29       14.67     39.22 o 
  -4   8   2     1316.60     1284.41     48.00 o 
  -3   8   2       89.97       86.10     18.53 o 
  -2   8   2    37749.16    38630.13    327.55 o 
  -1   8   2     1698.26     1863.19     31.73 o 
   0   8   2     5816.79     5888.09     53.70 o 
   1   8   2       18.48       20.92      4.11 o 
   2   8   2     1636.11     1599.75     45.43 o 
   3   8   2      355.37      494.46     30.03 o 
   4   8   2     7420.82     6919.38    151.47 o 
   5   8   2     1404.75     1358.34     33.14 o 
   6   8   2     2097.36     2180.24     51.11 o 
   7   8   2     1406.84     1517.28     99.01 o 
   8   8   2      129.11      122.61     27.82 o 
   9   8   2      515.99      541.67     63.43 o 
  -9   9   2     1593.77     1634.86    114.15 o 
  -8   9   2        2.44       23.65     21.29 o 
  -7   9   2     8220.73     8419.18    251.44 o 
  -6   9   2       83.44       58.84     15.42 o 
  -5   9   2     1855.38     1952.20     91.00 o 
  -4   9   2     5821.53     5848.02    109.56 o 
  -3   9   2     3400.03     3364.37     59.30 o 
  -2   9   2      372.37      445.03     19.57 o 
  -1   9   2    11033.05    11217.61     81.07 o 
   0   9   2      145.06      104.70     10.55 o 
   1   9   2     2484.21     2631.21     35.27 o 
   2   9   2     5999.16     6171.74     88.95 o 
   3   9   2      715.90      658.75     38.69 o 
   4   9   2      505.94      581.42     38.42 o 
   5   9   2      792.17      845.24     62.07 o 
   6   9   2     1077.13     1009.10     50.48 o 
   7   9   2      736.71      735.99     53.95 o 
   8   9   2      521.10      453.33     56.14 o 
   9   9   2        8.30       13.83     49.95 o 
  -9  10   2       59.29       77.79     63.59 o 
  -8  10   2      374.42      457.85     67.22 o 
  -7  10   2      607.06      532.29     63.38 o 
  -6  10   2        0.60        0.08     13.46 o 
  -5  10   2      562.80      598.55     37.65 o 
  -4  10   2       14.58       28.73     10.30 o 
  -3  10   2       76.63       92.96     12.53 o 
  -2  10   2     9032.86     9607.48    100.35 o 
  -1  10   2      542.26      631.57     20.95 o 
   0  10   2     3017.47     3076.90     47.25 o 
   1  10   2     9445.23     9316.08     73.94 o 
   2  10   2      978.60      892.87     35.49 o 
   3  10   2       15.58       13.70     10.76 o 
   4  10   2     6248.63     6487.88    155.77 o 
   5  10   2     1003.08     1070.23     56.91 o 
   6  10   2     2386.14     2459.26     91.35 o 
   7  10   2     1266.55     1181.41     69.57 o 
   8  10   2     2048.08     2050.46    118.11 o 
   9  10   2       85.31      127.52     36.23 o 
  -9  11   2      971.24      766.64     80.72 o 
  -8  11   2      600.92      686.95     75.11 o 
  -7  11   2     3712.89     3583.18    155.44 o 
  -6  11   2      208.03      244.21     17.76 o 
  -5  11   2     2265.72     2222.64     87.65 o 
  -4  11   2     1593.24     1746.43     61.03 o 
  -3  11   2     1591.04     1523.71     37.58 o 
  -2  11   2      651.95      649.07     26.06 o 
  -1  11   2      247.22      203.81     12.59 o 
   0  11   2     3311.35     3101.70     49.99 o 
   1  11   2      747.28      671.95     22.52 o 
   2  11   2     1283.25     1288.09     31.14 o 
   3  11   2       27.24       22.66     15.12 o 
   4  11   2     3241.65     3107.20     79.83 o 
   5  11   2       51.98       80.86     20.63 o 
   6  11   2     3804.17     3787.87    115.51 o 
   7  11   2      935.70      865.87     52.81 o 
   8  11   2      732.33      711.60     71.84 o 
   9  11   2       45.34       18.50     44.35 o 
  -9  12   2      246.85      232.34     49.85 o 
  -8  12   2       18.14       21.21     43.85 o 
  -7  12   2      381.64      317.66     50.13 o 
  -6  12   2     2115.39     2141.61     64.61 o 
  -5  12   2     1237.94     1190.40     69.97 o 
  -4  12   2       79.68       73.28     13.05 o 
  -3  12   2     1206.47     1102.54     41.32 o 
  -2  12   2     1668.98     1544.25     40.45 o 
  -1  12   2       28.06       36.24      7.92 o 
   0  12   2     5724.23     5553.62     69.72 o 
   1  12   2     7691.03     7611.10     78.20 o 
   2  12   2     8818.55     8481.44    116.92 o 
   3  12   2      148.16      180.18     20.86 o 
   4  12   2     1748.45     1598.81     69.33 o 
   5  12   2     1234.64     1180.43     63.85 o 
   6  12   2     2799.22     2906.75    103.99 o 
   7  12   2     3709.23     3595.19    107.50 o 
   8  12   2     1741.13     1880.58    152.61 o 
  -8  13   2      237.15      276.39     52.04 o 
  -7  13   2      637.06      831.45     79.96 o 
  -6  13   2       17.43        5.41     44.23 o 
  -5  13   2     3699.10     3320.82     76.89 o 
  -4  13   2       45.22       54.78     13.23 o 
  -3  13   2      406.03      379.38     25.87 o 
  -2  13   2       65.84       60.03     11.97 o 
  -1  13   2     4475.73     4486.53     66.21 o 
   0  13   2      703.70      745.93     25.55 o 
   1  13   2     2681.25     2735.58     46.74 o 
   2  13   2       95.99      107.49     11.49 o 
   3  13   2     4570.75     4289.72    101.63 o 
   4  13   2      476.73      500.73     41.16 o 
   5  13   2     1001.29     1030.00     74.38 o 
   6  13   2     4602.97     4472.97    131.60 o 
   7  13   2     1108.58     1160.75     63.52 o 
   8  13   2      117.69       40.64     60.81 o 
  -8  14   2      145.38      150.14     44.18 o 
  -7  14   2        0.89        6.91     27.12 o 
  -6  14   2     5099.54     5058.14    174.71 o 
  -5  14   2      278.23      306.60     23.79 o 
  -4  14   2      786.72      833.16     41.39 o 
  -3  14   2      739.34      748.45     48.18 o 
  -2  14   2     1826.12     1724.56     53.48 o 
  -1  14   2      159.93      144.64     13.02 o 
   0  14   2     9717.61     9445.70    116.51 o 
   1  14   2      415.58      392.02     20.10 o 
   2  14   2     7093.64     7249.21     95.95 o 
   3  14   2      263.78      332.62     30.58 o 
   4  14   2      433.20      454.19     40.78 o 
   5  14   2      389.81      402.40     40.68 o 
   6  14   2     2256.12     2255.21     95.85 o 
   7  14   2      835.47      855.11     64.29 o 
   8  14   2      491.56      455.47     96.66 o 
  -8  15   2       54.27       52.34     33.39 o 
  -7  15   2       13.87        4.02     62.06 o 
  -6  15   2       60.45       30.38     22.67 o 
  -5  15   2     5995.78     6074.80    184.99 o 
  -4  15   2        5.31       -5.74     13.71 o 
  -3  15   2     5650.77     5558.01     99.26 o 
  -2  15   2       94.21       67.13     24.99 o 
  -1  15   2     1324.18     1303.48     41.00 o 
   0  15   2       15.53       24.97      8.37 o 
   1  15   2     2319.87     2264.20     52.01 o 
   2  15   2      326.91      284.28     20.59 o 
   3  15   2     3231.11     3168.20     92.72 o 
   4  15   2      619.76      714.08     47.14 o 
   5  15   2      688.69      598.95     50.41 o 
   6  15   2        4.32       -2.82     29.26 o 
   7  15   2       40.62      130.12    152.18 o 
   8  15   2      411.46      430.20     60.91 o 
  -7  16   2      114.83      184.77     46.23 o 
  -6  16   2     2121.63     2161.80    119.24 o 
  -5  16   2       54.37      124.13     31.25 o 
  -4  16   2      393.38      402.32     30.40 o 
  -3  16   2     6089.45     6094.68    106.46 o 
  -2  16   2        1.14       12.04     10.84 o 
  -1  16   2     3063.68     3092.66     66.45 o 
   0  16   2     4784.28     4956.62     76.51 o 
   1  16   2      471.51      452.06     24.71 o 
   2  16   2     2483.52     2574.94     83.85 o 
   3  16   2      310.27      335.51     33.68 o 
   4  16   2        6.86       -6.81     16.23 o 
   5  16   2      945.68      909.83     75.66 o 
   6  16   2     1830.38     2095.67     96.91 o 
   7  16   2      497.14      376.23     73.33 o 
  -7  17   2       98.38       64.73     36.52 o 
  -6  17   2      270.22      243.57     45.33 o 
  -5  17   2     1281.72     1148.46    107.32 o 
  -4  17   2       12.05       -4.10     24.29 o 
  -3  17   2     2296.46     2415.52     76.20 o 
  -2  17   2      188.09      228.59     23.10 o 
  -1  17   2     1461.48     1415.57     46.76 o 
   0  17   2      714.36      821.18     47.49 o 
   1  17   2     4656.60     4541.41     90.97 o 
   2  17   2      424.33      429.49     36.22 o 
   3  17   2      582.09      533.71     41.76 o 
   4  17   2       52.77       24.19     16.62 o 
   5  17   2       13.71       15.19     26.25 o 
   6  17   2      953.95      940.53     81.60 o 
   7  17   2      256.78      275.92     68.82 o 
  -7  18   2        6.01      -65.72     83.90 o 
  -6  18   2      846.82      863.43     79.33 o 
  -5  18   2      390.48      392.79     49.79 o 
  -4  18   2      339.40      254.50     39.07 o 
  -3  18   2     5714.53     5746.74    183.62 o 
  -2  18   2      506.47      529.49     39.21 o 
  -1  18   2     1674.23     1704.09     60.26 o 
   0  18   2     6717.58     6893.28    187.53 o 
   1  18   2      366.23      362.17     34.85 o 
   2  18   2      568.66      558.10     42.27 o 
   3  18   2      918.68      889.57     54.35 o 
   4  18   2      994.74     1018.45     61.36 o 
   5  18   2      582.32      636.73     66.72 o 
   6  18   2      805.01      719.57     74.00 o 
  -6  19   2      125.64       80.09     40.75 o 
  -5  19   2      489.93      519.47     56.99 o 
  -4  19   2     1321.52     1384.46     86.96 o 
  -3  19   2       80.41       63.54     25.95 o 
  -2  19   2      183.34      216.37     32.57 o 
  -1  19   2      861.14      760.91     48.42 o 
   0  19   2       46.58       54.00     20.93 o 
   1  19   2     1407.43     1393.75     91.31 o 
   2  19   2     1936.24     2019.28     80.80 o 
   3  19   2        6.66      -13.14     14.69 o 
   4  19   2      153.03      143.86     27.68 o 
   5  19   2      117.23       99.87     65.94 o 
   6  19   2      300.58      335.98     53.76 o 
  -5  20   2        9.37       -8.38     20.18 o 
  -4  20   2       47.71       72.72     27.58 o 
  -3  20   2      973.74      960.17     92.33 o 
  -2  20   2     3523.62     3654.43    104.36 o 
  -1  20   2        2.60       23.04     14.82 o 
   0  20   2      953.40      971.43     55.59 o 
   1  20   2      138.25      129.15     28.19 o 
   2  20   2        4.90        9.48     15.35 o 
   3  20   2       22.64       18.60     17.63 o 
   4  20   2     2813.74     2747.03    136.63 o 
   5  20   2      113.63      188.84     41.71 o 
  -5  21   2      160.49      157.77     47.59 o 
  -4  21   2        1.20      -10.13     19.48 o 
  -3  21   2        0.32      -18.34     18.34 o 
  -2  21   2      176.15      248.21     38.53 o 
  -1  21   2     2444.73     2517.43     90.46 o 
   0  21   2      222.29      264.12     30.92 o 
   1  21   2       86.77       90.22     22.63 o 
   2  21   2      787.07      635.37     47.81 o 
   3  21   2       20.76      -21.65     25.28 o 
   4  21   2       62.37       75.32     26.56 o 
  -4  22   2      818.73     1049.76    117.68 o 
  -3  22   2        0.56       15.13     19.71 o 
  -2  22   2     4569.50     4705.36    160.60 o 
  -1  22   2      954.23      839.77     67.63 o 
   0  22   2      128.14      175.46     27.47 o 
   1  22   2       71.09       73.94     19.61 o 
   2  22   2       33.76       18.88     22.36 o 
   3  22   2      211.88      202.37    104.52 o 
   4  22   2     1463.97     1344.67     99.96 o 
  -3  23   2        3.08       35.99     48.36 o 
  -2  23   2       49.91       72.57     25.65 o 
  -1  23   2     3267.28     3240.22    134.33 o 
   0  23   2        1.93        4.11     15.50 o 
   1  23   2      338.01      300.17     43.85 o 
   2  23   2      407.83      403.97     53.71 o 
   0  24   2      581.82      654.90     94.05 o 
  -9   0   3     1424.01     1358.03    139.26 o 
  -7   0   3       91.76       73.18     34.00 o 
  -5   0   3    13450.51    12784.94    345.39 o 
  -3   0   3      949.33     1367.78     81.44 o 
  -1   0   3     9670.23     9080.44    131.85 o 
   1   0   3     4352.21     4365.11     44.75 o 
   3   0   3     3247.64     4010.03     85.89 o 
   5   0   3     2178.31     2450.50     58.55 o 
   7   0   3     4386.27     4094.34    193.06 o 
   9   0   3     4971.34     5169.59    253.82 o 
 -10   1   3     5185.12     5193.38    204.71 o 
  -9   1   3       13.62       34.86     49.93 o 
  -8   1   3     1482.73     1364.94    113.85 o 
  -7   1   3      249.82      218.56     35.78 o 
  -6   1   3        3.63       16.09     11.67 o 
  -5   1   3       72.69       85.67     11.95 o 
  -4   1   3    25311.21    24893.06    275.53 o 
  -3   1   3      779.06      734.97     41.46 o 
  -2   1   3     3294.59     3317.80     73.69 o 
  -1   1   3        5.28       15.78      5.87 o 
   0   1   3      197.73      191.18     15.51 o 
   1   1   3    24832.30    24919.70    212.07 o 
   2   1   3    17476.98    17960.49     85.62 o 
   3   1   3     5953.46     5941.11     44.14 o 
   4   1   3     6958.90     7045.06     58.72 o 
   5   1   3      120.74       61.99     17.45 o 
   6   1   3      445.47      417.49     29.04 o 
   7   1   3      282.21      292.10     30.09 o 
   8   1   3      111.59       96.58     26.90 o 
   9   1   3      126.35      122.98     33.00 o 
  10   1   3      522.62      575.69     65.76 o 
 -10   2   3      180.95      210.95     47.15 o 
  -9   2   3      379.94      384.15     54.87 o 
  -8   2   3        5.26      -10.12     22.41 o 
  -7   2   3      609.11      606.03     58.00 o 
  -6   2   3      612.21      573.52     39.74 o 
  -5   2   3     6300.13     6573.31    102.79 o 
  -4   2   3     3049.55     2797.51     63.74 o 
  -3   2   3      106.61       90.48     14.06 o 
  -2   2   3     2349.42     2337.75     63.41 o 
  -1   2   3     1863.31     1839.52     45.32 o 
   0   2   3     3178.43     3087.16     52.41 o 
   1   2   3    13621.38    13735.45     56.25 o 
   2   2   3     1993.50     2061.10     22.78 o 
   3   2   3    12266.28    11887.99     62.18 o 
   4   2   3      312.23      323.58     12.19 o 
   5   2   3     1714.37     1738.60     41.01 o 
   6   2   3     1519.41     1462.65     41.90 o 
   7   2   3     4441.07     4413.11    124.78 o 
   8   2   3      187.66      235.88     38.02 o 
   9   2   3     2466.07     2584.21    127.99 o 
  10   2   3      253.78      293.42     47.29 o 
 -10   3   3     3565.30     3351.29    165.94 o 
  -9   3   3      352.34      304.19     47.86 o 
  -8   3   3     1661.23     1684.39    139.93 o 
  -7   3   3      853.35      873.38     57.58 o 
  -6   3   3      966.08      978.03     51.03 o 
  -5   3   3       11.59       11.60     11.29 o 
  -4   3   3     9541.20     9570.44    137.77 o 
  -3   3   3      414.05      503.06     39.26 o 
  -2   3   3    14958.74    14846.56    199.54 o 
  -1   3   3    12813.38    12328.10    265.09 o 
   0   3   3      341.36      395.94     25.74 o 
   1   3   3     5332.37     5562.93     50.19 o 
   2   3   3      670.39      563.45     11.72 o 
   3   3   3    15353.91    15675.08    115.40 o 
   4   3   3      890.60      940.38     23.19 o 
   5   3   3       23.65        3.89      5.79 o 
   6   3   3       56.53       35.55      9.54 o 
   7   3   3      540.74      571.12     62.13 o 
   8   3   3        5.49      -11.36     19.84 o 
   9   3   3      909.94      827.58     75.39 o 
  10   3   3        0.62        4.32     21.00 o 
 -10   4   3       39.04       15.49     44.97 o 
  -9   4   3       52.75       32.22     26.53 o 
  -8   4   3     3611.70     3557.55    149.83 o 
  -7   4   3     1692.11     1655.67     71.74 o 
  -6   4   3      114.41      119.30     31.65 o 
  -5   4   3     2051.91     1922.64     69.86 o 
  -4   4   3     1108.52     1230.00     51.37 o 
  -3   4   3     9927.05    10185.16    129.68 o 
  -2   4   3    16094.33    15599.70    135.04 o 
  -1   4   3       95.73       87.23      7.27 o 
   0   4   3      341.92      336.89     11.59 o 
   1   4   3     3353.74     3246.32     53.29 o 
   2   4   3     6192.45     6277.16     69.14 o 
   3   4   3    23431.51    24317.06    113.81 o 
   4   4   3     2001.57     1798.86     31.90 o 
   5   4   3     8284.98     8373.26     97.20 o 
   6   4   3       81.93      102.70     13.45 o 
   7   4   3      366.54      403.31     45.61 o 
   8   4   3     3628.22     3698.50    144.17 o 
   9   4   3      198.43      110.95     29.92 o 
  10   4   3       32.51       54.26     25.53 o 
 -10   5   3       61.78       90.40     32.68 o 
  -9   5   3      566.39      605.45     68.48 o 
  -8   5   3     2764.79     3056.58    245.47 o 
  -7   5   3      971.98      919.25     53.48 o 
  -6   5   3     3807.95     3812.02     97.99 o 
  -5   5   3       36.24       50.42     13.57 o 
  -4   5   3     1145.31     1238.16     52.58 o 
  -3   5   3     1106.00      911.81    103.48 o 
  -2   5   3    36696.96    37503.93    206.58 o 
  -1   5   3     3093.86     3141.38     41.14 o 
   0   5   3     1069.71      948.33     21.48 o 
   1   5   3    16232.60    16543.89    134.55 o 
   2   5   3     4004.46     4201.23     60.80 o 
   3   5   3     9684.06     9331.80     90.95 o 
   4   5   3      393.74      398.00     17.36 o 
   5   5   3      219.40      191.03     26.31 o 
   6   5   3     3313.90     3415.00     67.08 o 
   7   5   3      443.82      433.64     34.02 o 
   8   5   3       97.31       47.99     40.95 o 
   9   5   3      174.29      190.49     37.64 o 
  10   5   3      361.77      368.37     55.21 o 
 -10   6   3      538.57      479.78     65.00 o 
  -9   6   3      319.70      263.76     74.57 o 
  -8   6   3     2017.14     1967.41    124.46 o 
  -7   6   3        8.19       11.23     11.23 o 
  -6   6   3      251.18      334.96     30.72 o 
  -5   6   3       19.73       13.39     16.01 o 
  -4   6   3        0.57       14.20     11.12 o 
  -3   6   3     4965.64     4887.74     71.47 o 
  -2   6   3     5294.89     5252.20     62.52 o 
  -1   6   3     2924.49     2822.46     41.78 o 
   0   6   3     1123.96     1123.98     21.88 o 
   1   6   3      236.14      272.38     11.18 o 
   2   6   3    11032.37    11116.05    105.03 o 
   3   6   3      730.52      864.11     53.10 o 
   4   6   3      427.66      466.73     18.15 o 
   5   6   3     5709.80     5631.50     71.88 o 
   6   6   3      137.73      163.93     13.52 o 
   7   6   3       19.43       11.80      9.21 o 
   8   6   3      110.62      129.89     29.18 o 
   9   6   3       87.35      143.21     37.31 o 
 -10   7   3       78.30       72.03     29.84 o 
  -9   7   3       48.42       12.15     20.31 o 
  -8   7   3     5485.02     5564.15    192.78 o 
  -7   7   3      277.03      319.75     35.56 o 
  -6   7   3     5447.98     5743.72    119.17 o 
  -5   7   3      258.29      287.57     38.24 o 
  -4   7   3      258.09      192.73     29.29 o 
  -3   7   3      216.41       95.00     69.85 o 
  -2   7   3    24521.49    26332.41    166.22 o 
  -1   7   3       11.18        6.99      4.48 o 
   0   7   3     9814.10     9385.01     95.99 o 
   1   7   3     9545.70     9826.96     68.34 o 
   2   7   3      254.97      226.38     17.07 o 
   3   7   3     3041.25     2991.49     62.64 o 
   4   7   3     1652.01     1689.15     51.25 o 
   5   7   3      104.33      123.84     14.69 o 
   6   7   3     2114.75     2244.43     45.23 o 
   7   7   3       41.55       77.54     20.29 o 
   8   7   3       26.95       34.60     26.44 o 
   9   7   3        9.33       75.85    146.94 o 
  -9   8   3      627.22      594.36     69.58 o 
  -8   8   3     1749.97     1637.94    107.17 o 
  -7   8   3      346.08      353.77     33.98 o 
  -6   8   3     1235.34     1379.06     85.56 o 
  -5   8   3     1302.40     1372.02    113.87 o 
  -4   8   3       24.22       -7.25     10.11 o 
  -3   8   3     3943.35     3454.27     80.63 o 
  -2   8   3      293.64      339.89     18.09 o 
  -1   8   3    14058.11    13596.65     93.01 o 
   0   8   3     1151.54     1211.99     26.65 o 
   1   8   3       74.67      124.68     10.86 o 
   2   8   3     5226.81     5246.32     99.43 o 
   3   8   3     2135.63     2252.88     57.03 o 
   4   8   3      244.07      301.73     56.38 o 
   5   8   3     7113.10     7019.23    156.19 o 
   6   8   3       21.54       21.93      7.33 o 
   7   8   3     1563.14     1427.67     72.27 o 
   8   8   3      731.44      661.84     64.44 o 
   9   8   3      403.74      357.84     50.84 o 
  -9   9   3        5.36      -15.76     43.84 o 
  -8   9   3     3212.45     3119.52    148.53 o 
  -7   9   3      242.00      242.29     43.41 o 
  -6   9   3     2877.08     2865.09    125.75 o 
  -5   9   3       46.23       61.79     21.34 o 
  -4   9   3      198.80      188.51     15.63 o 
  -3   9   3     3658.77     3587.78     69.20 o 
  -2   9   3     4254.83     4195.66     64.05 o 
  -1   9   3     2742.28     2863.95     42.47 o 
   0   9   3     7964.79     7566.13     70.54 o 
   1   9   3      107.93      146.94     14.21 o 
   2   9   3     1401.90     1507.66     38.82 o 
   3   9   3     2796.38     2651.90     64.39 o 
   4   9   3     1235.51     1337.82     58.08 o 
   5   9   3       69.88       57.53     17.97 o 
   6   9   3     3240.57     3355.19     90.67 o 
   7   9   3      982.87      914.74     68.79 o 
   8   9   3        4.65        4.94     17.53 o 
   9   9   3      406.60      382.74     53.84 o 
  -9  10   3      272.18      311.37     64.72 o 
  -8  10   3      209.84      277.14     45.23 o 
  -7  10   3       31.83       48.50     23.49 o 
  -6  10   3     2389.26     2313.46    116.19 o 
  -5  10   3      648.27      787.23     47.25 o 
  -4  10   3      213.62      241.53     22.42 o 
  -3  10   3     4392.81     4317.56     72.00 o 
  -2  10   3      265.31       79.76     39.36 o 
  -1  10   3     9356.99     9238.48     78.08 o 
   0  10   3     1826.17     1813.41     36.67 o 
   1  10   3     3428.07     3772.03     52.33 o 
   2  10   3     3153.38     3099.03     58.24 o 
   3  10   3     5078.47     4948.46    107.65 o 
   4  10   3     4615.64     4848.41    124.67 o 
   5  10   3       23.31       27.20     10.87 o 
   6  10   3      611.96      543.95     44.22 o 
   7  10   3     1515.07     1476.67     65.98 o 
   8  10   3     3261.78     3218.90    146.34 o 
   9  10   3       89.22      116.34     45.35 o 
  -9  11   3        2.32       35.53     33.95 o 
  -8  11   3     2006.10     2048.14    126.41 o 
  -7  11   3      304.38      396.03     53.33 o 
  -6  11   3     2402.55     2351.73     75.89 o 
  -5  11   3      149.94      168.72     20.39 o 
  -4  11   3      689.53      697.08     37.77 o 
  -3  11   3     5867.02     5806.49     85.35 o 
  -2  11   3     2478.67     2225.87     52.21 o 
  -1  11   3     2268.94     2096.63     39.14 o 
   0  11   3     7801.07     7694.37     87.20 o 
   1  11   3     1970.04     1929.69     42.41 o 
   2  11   3     2328.53     2227.27     40.52 o 
   3  11   3     2265.48     2397.26     78.12 o 
   4  11   3     1798.11     1987.37     75.34 o 
   5  11   3      321.40      332.22     33.95 o 
   6  11   3      191.85      200.76     27.74 o 
   7  11   3      572.88      573.57     48.87 o 
   8  11   3      352.64      333.92     83.42 o 
   9  11   3      441.45      390.53     55.97 o 
  -9  12   3       24.92       38.86     63.48 o 
  -8  12   3      350.39      272.30     49.42 o 
  -7  12   3       70.45       58.57     28.72 o 
  -6  12   3      948.72     1041.47     63.67 o 
  -5  12   3      953.06      996.44     81.48 o 
  -4  12   3      717.04      822.14     41.73 o 
  -3  12   3      277.72      272.60     24.96 o 
  -2  12   3     1969.20     1894.52     68.55 o 
  -1  12   3       17.84        9.73      4.88 o 
   0  12   3       18.63       75.20     11.07 o 
   1  12   3     5800.62     5393.36     74.19 o 
   2  12   3     2682.49     2571.68     63.91 o 
   3  12   3     1267.85     1349.77     65.35 o 
   4  12   3     2462.18     2326.33     71.36 o 
   5  12   3      656.13      737.96     53.85 o 
   6  12   3     1115.99     1095.52     64.39 o 
   7  12   3     1435.67     1468.94     69.11 o 
   8  12   3     1923.93     1881.63    117.72 o 
  -8  13   3     1646.91     1631.89    117.37 o 
  -7  13   3       23.61       57.31     24.49 o 
  -6  13   3      247.58      220.52     26.72 o 
  -5  13   3       14.75       35.26     12.98 o 
  -4  13   3     1209.66     1224.25    105.51 o 
  -3  13   3     1245.75     1082.02     48.65 o 
  -2  13   3     2640.31     2643.99     58.90 o 
  -1  13   3      139.08      115.04     12.93 o 
   0  13   3      231.33      210.09     15.56 o 
   1  13   3      294.04      367.53     19.50 o 
   2  13   3     4419.94     4447.79     64.46 o 
   3  13   3     1743.22     1604.33     54.01 o 
   4  13   3      224.92      290.60     33.58 o 
   5  13   3      129.13       91.05     22.15 o 
   6  13   3     2884.56     2570.48     99.81 o 
   7  13   3      402.11      372.60     38.11 o 
   8  13   3      134.98       86.29     33.79 o 
  -8  14   3       77.88      127.22     37.73 o 
  -7  14   3       15.76      -37.57     46.39 o 
  -6  14   3      324.40      416.50     77.67 o 
  -5  14   3     4540.07     4559.69     99.36 o 
  -4  14   3       12.85        7.42      9.94 o 
  -3  14   3      128.32      124.63     19.39 o 
  -2  14   3     2432.56     2237.38     70.30 o 
  -1  14   3        2.11       -2.02      7.36 o 
   0  14   3      127.14      125.99     13.82 o 
   1  14   3     5552.09     5192.62     86.22 o 
   2  14   3     2500.74     2490.28     54.24 o 
   3  14   3      328.84      331.38     29.22 o 
   4  14   3        0.45        2.85     12.49 o 
   5  14   3        4.97       -8.17     16.55 o 
   6  14   3      251.68      235.90     33.15 o 
   7  14   3      278.46      330.27     34.98 o 
   8  14   3        6.40       -8.87     32.78 o 
  -8  15   3       63.09      -16.09    124.56 o 
  -7  15   3       67.68       49.99     33.31 o 
  -6  15   3       19.62       80.89     53.12 o 
  -5  15   3      623.42      529.23     34.74 o 
  -4  15   3     5260.74     5435.28    142.60 o 
  -3  15   3      801.24      881.17     45.75 o 
  -2  15   3      699.77      677.41     43.22 o 
  -1  15   3        7.50       20.27      8.12 o 
   0  15   3     4740.50     4618.90    107.18 o 
   1  15   3      119.92      139.05     16.72 o 
   2  15   3     6199.22     6090.23     88.58 o 
   3  15   3      315.05      259.50     29.98 o 
   4  15   3     5139.51     5154.76    142.02 o 
   5  15   3        0.11      -12.01     17.36 o 
   6  15   3        5.23       23.36     20.22 o 
   7  15   3       13.07      -10.92     21.95 o 
  -7  16   3        0.19       17.59     74.60 o 
  -6  16   3      103.41      105.53     47.03 o 
  -5  16   3     1427.54     1376.23     91.23 o 
  -4  16   3       19.73       35.85     17.20 o 
  -3  16   3      240.34      242.77     26.59 o 
  -2  16   3     1449.29     1491.11     61.01 o 
  -1  16   3     2330.15     2054.29     54.94 o 
   0  16   3     1285.63     1244.57     47.76 o 
   1  16   3     7853.71     7888.09    124.33 o 
   2  16   3      576.88      564.94     31.06 o 
   3  16   3     2306.76     2195.99     78.55 o 
   4  16   3     2560.77     2554.90     87.32 o 
   5  16   3       18.71      -18.21     18.21 o 
   6  16   3      114.80      215.42     41.42 o 
   7  16   3      248.33      298.54     39.73 o 
  -7  17   3      495.22      416.99     87.96 o 
  -6  17   3      484.59      387.13     82.38 o 
  -5  17   3      305.47      261.05     61.22 o 
  -4  17   3     4086.51     4122.94    155.23 o 
  -3  17   3     1239.50     1189.26     56.37 o 
  -2  17   3      457.29      464.70     36.15 o 
  -1  17   3      563.68      626.12     34.95 o 
   0  17   3      230.11      246.30     23.34 o 
   1  17   3       45.67       67.08     14.10 o 
   2  17   3     1721.93     1718.38     70.05 o 
   3  17   3     3410.26     3529.41    101.79 o 
   4  17   3     1870.68     1853.19     76.73 o 
   5  17   3      366.70      346.63     49.39 o 
   6  17   3      122.28      143.50     35.89 o 
   7  17   3      396.55      459.05     49.00 o 
  -7  18   3      255.01      293.02     98.16 o 
  -6  18   3      942.95      982.07     84.67 o 
  -5  18   3      719.54      692.90     64.71 o 
  -4  18   3       18.74       11.72     37.24 o 
  -3  18   3        3.78       -6.73     12.52 o 
  -2  18   3     4963.27     4809.01    171.43 o 
  -1  18   3      425.58      419.76     38.10 o 
   0  18   3     1686.75     1869.23     73.38 o 
   1  18   3      828.90      727.59     47.05 o 
   2  18   3     1337.08     1475.63     66.47 o 
   3  18   3     1535.18     1401.17     66.23 o 
   4  18   3     2173.84     2167.15     84.32 o 
   5  18   3       62.06       46.53     46.54 o 
   6  18   3      289.92      283.83     50.06 o 
  -6  19   3      632.39      617.72     69.15 o 
  -5  19   3      190.63      186.20     34.32 o 
  -4  19   3      238.22      218.08     36.15 o 
  -3  19   3     1917.86     1850.38     74.56 o 
  -2  19   3      501.37      457.24     38.07 o 
  -1  19   3      853.04      930.66     59.08 o 
   0  19   3     3515.34     3566.80    103.87 o 
   1  19   3     1047.13     1030.32     56.84 o 
   2  19   3        1.63        3.64     13.22 o 
   3  19   3     1566.29     1635.28     73.29 o 
   4  19   3      164.97      196.52     83.77 o 
   5  19   3       43.97       32.89     44.17 o 
   6  19   3      124.22      104.23     36.90 o 
  -5  20   3      343.12      317.67     66.03 o 
  -4  20   3       63.46       59.70     32.33 o 
  -3  20   3      821.83      831.19     67.50 o 
  -2  20   3      842.67      840.25     55.57 o 
  -1  20   3      992.91     1131.13     60.48 o 
   0  20   3     1081.46     1126.06     71.85 o 
   1  20   3      155.17      151.57     23.49 o 
   2  20   3      105.11      112.13     24.46 o 
   3  20   3      263.62      244.59     77.27 o 
   4  20   3       12.96       23.61     22.59 o 
   5  20   3      387.77      392.53     57.61 o 
  -5  21   3        3.00       16.82     21.24 o 
  -4  21   3        4.61       11.40     21.27 o 
  -3  21   3       25.31      -10.79     27.62 o 
  -2  21   3      509.08      542.77     55.85 o 
  -1  21   3      636.15      643.74     47.52 o 
   0  21   3     2685.74     2761.79    122.18 o 
   1  21   3      171.69      158.45     24.87 o 
   2  21   3      235.14      256.00     42.38 o 
   3  21   3       55.44       48.78     34.88 o 
   4  21   3       98.13      114.66     29.60 o 
  -4  22   3        1.48       26.06     35.46 o 
  -3  22   3      658.44      605.36    114.80 o 
  -2  22   3      240.80      195.06     37.60 o 
  -1  22   3      425.52      485.80     41.93 o 
   0  22   3      298.99      336.19     35.44 o 
   1  22   3       10.99       16.13     13.98 o 
   2  22   3      695.16      673.37     68.50 o 
   3  22   3      638.28      776.71     75.58 o 
  -3  23   3      313.48      362.63     79.71 o 
  -2  23   3      761.07      801.17     69.12 o 
  -1  23   3       77.53       85.74     27.41 o 
   0  23   3      902.96      922.71     58.46 o 
   1  23   3       20.32      -16.41     20.64 o 
   2  23   3       87.43      111.08     50.37 o 
 -10   0   4       34.03       -2.68     37.46 o 
  -8   0   4     2450.71     2606.40    179.79 o 
  -6   0   4     3273.69     3239.10    113.88 o 
  -4   0   4     1180.81     1463.52     96.70 o 
  -2   0   4     1477.06     1419.39     70.21 o 
   0   0   4     3268.74     3517.61     58.69 o 
   2   0   4     1089.49     1166.37     23.11 o 
   4   0   4     5089.02     5234.15     76.76 o 
   6   0   4      737.23      823.82     45.01 o 
   8   0   4     4891.64     5103.58    231.77 o 
  10   0   4      388.54      380.03     76.50 o 
 -10   1   4      511.23      503.77     68.30 o 
  -9   1   4     2691.42     2818.35    143.11 o 
  -8   1   4        9.07      -18.63     20.54 o 
  -7   1   4      895.76      900.48     70.53 o 
  -6   1   4     2344.45     2359.59     68.56 o 
  -5   1   4     5303.97     5587.89    114.02 o 
  -4   1   4      409.32      408.55     68.66 o 
  -3   1   4     1082.49      873.49     72.47 o 
  -2   1   4     3738.64     3588.61     79.77 o 
  -1   1   4    16222.94    16020.41    108.18 o 
   0   1   4     2236.48     2320.14     30.66 o 
   1   1   4     2593.51     2536.03     25.83 o 
   2   1   4      347.20      346.76     13.83 o 
   3   1   4     2325.04     2076.68     26.25 o 
   4   1   4      198.94      203.46     10.37 o 
   5   1   4     2346.20     2300.28     42.90 o 
   6   1   4     1474.70     1418.59     44.99 o 
   7   1   4      332.58      355.02     40.39 o 
   8   1   4       13.20       22.54     31.64 o 
   9   1   4      178.91      135.02     58.53 o 
  10   1   4     1303.38     1212.49     92.38 o 
 -10   2   4      255.07      250.74     49.13 o 
  -9   2   4      427.20      378.12     53.85 o 
  -8   2   4     1114.14     1124.20     84.80 o 
  -7   2   4     2223.85     2247.71    110.14 o 
  -6   2   4     1922.71     1873.17     71.22 o 
  -5   2   4     2685.40     2741.48     81.68 o 
  -4   2   4     2639.66     2546.47     70.59 o 
  -3   2   4      210.97      280.29     27.63 o 
  -2   2   4        2.53        4.26     10.81 o 
  -1   2   4     2651.26     2902.56     74.46 o 
   0   2   4      360.55      342.43     19.36 o 
   1   2   4     4669.92     4848.05    153.85 o 
   2   2   4     2506.45     2378.25     24.79 o 
   3   2   4      743.16      715.65     15.36 o 
   4   2   4     1049.61      844.65     19.45 o 
   5   2   4       62.95       90.77      8.83 o 
   6   2   4        2.62        4.70      7.42 o 
   7   2   4      266.46      246.61     27.47 o 
   8   2   4     1053.26     1388.44    128.08 o 
   9   2   4     1669.46     1760.67    104.86 o 
  10   2   4      589.25      571.08     64.85 o 
 -10   3   4     1279.11     1303.74    105.58 o 
  -9   3   4     1190.94     1183.99     92.92 o 
  -8   3   4      185.51      157.94     34.11 o 
  -7   3   4      105.04       61.52     21.56 o 
  -6   3   4     3780.41     3746.28     99.69 o 
  -5   3   4     2723.81     2568.37     69.60 o 
  -4   3   4     1502.81     1544.10    106.92 o 
  -3   3   4     9222.68     9139.54    152.67 o 
  -2   3   4      376.79      390.58     21.86 o 
  -1   3   4      755.96      648.83     45.16 o 
   0   3   4     5956.92     5836.53     47.64 o 
   1   3   4     2142.03     2318.67     48.57 o 
   2   3   4        1.37        7.06      2.29 o 
   3   3   4     1205.68      947.83     18.22 o 
   4   3   4     8968.52     9036.12     64.87 o 
   5   3   4     1022.79     1054.20     27.67 o 
   6   3   4      833.77      916.90     46.45 o 
   7   3   4       17.86       36.33     12.25 o 
   8   3   4       93.76       57.62     22.80 o 
   9   3   4        2.12       21.26     18.81 o 
  10   3   4     1456.83     1263.91     95.07 o 
 -10   4   4      346.15      362.09     95.77 o 
  -9   4   4      612.03      705.91     89.58 o 
  -8   4   4       45.53       26.44     23.72 o 
  -7   4   4     1357.93     1370.09     65.87 o 
  -6   4   4      239.27      227.28     24.69 o 
  -5   4   4     3255.45     3109.41     77.93 o 
  -4   4   4      891.85      866.22     43.48 o 
  -3   4   4     3157.57     3514.68     77.40 o 
  -2   4   4     1013.02      946.52     41.39 o 
  -1   4   4    10793.09    11027.82    161.86 o 
   0   4   4     4034.47     3963.26     61.27 o 
   1   4   4     2867.98     2777.66     76.68 o 
   2   4   4     1086.80     1189.82     19.03 o 
   3   4   4      653.43      716.13     15.11 o 
   4   4   4     6268.26     6418.78     62.51 o 
   5   4   4     2268.94     2038.50     42.52 o 
   6   4   4     3857.78     3956.58     72.38 o 
   7   4   4      450.17      438.20     30.57 o 
   8   4   4      401.04      470.00     53.11 o 
   9   4   4     1640.55     1531.09    136.99 o 
  10   4   4     1090.12     1105.51     89.17 o 
 -10   5   4      306.72      323.13     72.30 o 
  -9   5   4        6.50       -0.27     26.15 o 
  -8   5   4       81.33       95.97     30.94 o 
  -7   5   4     2161.44     2121.04     86.22 o 
  -6   5   4       33.44       44.28     21.02 o 
  -5   5   4     5546.01     5572.84    124.15 o 
  -4   5   4      465.49      384.51     44.17 o 
  -3   5   4      302.90      341.37     21.67 o 
  -2   5   4    11444.68    11272.73    121.94 o 
  -1   5   4     2263.20     2257.01     39.42 o 
   0   5   4      804.49      796.54     19.37 o 
   1   5   4    21587.99    20966.89    149.74 o 
   2   5   4      648.13      679.49     31.41 o 
   3   5   4       10.13       22.82      4.46 o 
   4   5   4     1001.16      820.04     22.07 o 
   5   5   4        3.26        7.00      5.30 o 
   6   5   4     1668.11     1705.40     43.66 o 
   7   5   4     3622.99     3626.27     84.61 o 
   8   5   4      256.41      256.21     49.21 o 
   9   5   4        5.26      -23.71     23.71 o 
 -10   6   4      727.52      702.57     80.32 o 
  -9   6   4      121.45      108.24     31.91 o 
  -8   6   4      489.70      508.48     60.56 o 
  -7   6   4        2.06       31.64     13.38 o 
  -6   6   4     2483.10     2556.16    114.39 o 
  -5   6   4       84.31       83.09     25.81 o 
  -4   6   4        4.59       26.46     13.54 o 
  -3   6   4     1849.44     2010.40     60.18 o 
  -2   6   4     2494.63     2417.81     49.98 o 
  -1   6   4     5984.53     6265.72     62.64 o 
   0   6   4      790.39      755.32     17.80 o 
   1   6   4      765.21      691.28     16.64 o 
   2   6   4      144.75      130.84     12.78 o 
   3   6   4     2432.24     2527.79     54.34 o 
   4   6   4    10930.14    11072.66    153.93 o 
   5   6   4     2998.87     2869.12     48.66 o 
   6   6   4     2893.23     2855.73     55.07 o 
   7   6   4      193.57      235.18     21.72 o 
   8   6   4       68.42       83.26     30.21 o 
   9   6   4       59.80       41.70     22.37 o 
 -10   7   4       13.12      -27.45     27.45 o 
  -9   7   4        1.79        8.45     21.28 o 
  -8   7   4      469.42      351.31     52.37 o 
  -7   7   4     7209.87     7237.53    148.26 o 
  -6   7   4     1834.39     1586.29     91.75 o 
  -5   7   4     6073.97     6486.33    169.05 o 
  -4   7   4      128.36      127.06     19.95 o 
  -3   7   4      519.81      543.88     32.90 o 
  -2   7   4     2414.04     2646.48     47.50 o 
  -1   7   4    18984.06    19154.17    116.00 o 
   0   7   4     1896.09     1965.40     31.05 o 
   1   7   4    11735.68    11005.29    122.37 o 
   2   7   4       73.76      111.95     12.62 o 
   3   7   4     2798.45     2970.99     79.88 o 
   4   7   4      214.56      219.68     16.16 o 
   5   7   4     1116.83     1062.09     27.55 o 
   6   7   4       86.00       68.76     13.69 o 
   7   7   4     5157.36     5146.07    131.92 o 
   8   7   4      231.80      177.39     33.44 o 
   9   7   4       29.59       62.07     26.27 o 
  -9   8   4       13.60       -0.66     24.75 o 
  -8   8   4      961.14      933.34     82.82 o 
  -7   8   4        4.22       25.72     16.44 o 
  -6   8   4      295.13      340.29     44.90 o 
  -5   8   4      327.30      437.42     47.47 o 
  -4   8   4     2762.59     2737.84     71.79 o 
  -3   8   4       46.26       30.88     12.91 o 
  -2   8   4     4389.14     4136.49     61.79 o 
  -1   8   4      292.58      454.31     17.55 o 
   0   8   4     1671.04     1634.83     30.45 o 
   1   8   4     2435.35     2492.09     36.71 o 
   2   8   4       35.15       61.24     12.66 o 
   3   8   4       21.24       26.72      7.93 o 
   4   8   4     5319.97     5323.53     93.26 o 
   5   8   4      851.65      925.51     50.14 o 
   6   8   4     3576.53     3584.10     69.49 o 
   7   8   4      108.90      103.87     18.69 o 
   8   8   4      135.15      100.12     30.01 o 
   9   8   4      511.52      420.45    112.95 o 
  -9   9   4       95.65       99.00     77.78 o 
  -8   9   4       15.33       -4.00     22.84 o 
  -7   9   4     7975.31     8217.17    228.46 o 
  -6   9   4     1293.51     1157.33     81.04 o 
  -5   9   4     1822.61     1884.94     97.26 o 
  -4   9   4       70.14       51.08     12.88 o 
  -3   9   4       64.83       91.60     14.45 o 
  -2   9   4     3199.55     3198.60     66.65 o 
  -1   9   4     9550.98     9329.57     83.19 o 
   0   9   4        6.02        6.87      4.75 o 
   1   9   4    11306.08    10809.62     82.08 o 
   2   9   4     1999.25     2028.07     46.65 o 
   3   9   4       41.12       28.06      8.44 o 
   4   9   4      654.32      623.15     40.41 o 
   5   9   4      386.13      390.50     35.45 o 
   6   9   4     1312.26     1283.88     52.70 o 
   7   9   4     1423.71     1359.22     61.56 o 
   8   9   4      548.17      434.46     53.84 o 
   9   9   4       15.49       14.49     18.51 o 
  -9  10   4      145.43      102.25     35.41 o 
  -8  10   4        0.43      -21.16     60.01 o 
  -7  10   4      232.90      143.94     55.45 o 
  -6  10   4       29.47       45.03     26.97 o 
  -5  10   4     3267.46     3242.35    131.19 o 
  -4  10   4     3130.38     3447.06    131.36 o 
  -3  10   4       61.28       54.13      9.86 o 
  -2  10   4     4050.13     4389.67     77.65 o 
  -1  10   4     4042.41     3660.67     53.71 o 
   0  10   4     2402.20     2131.98     39.48 o 
   1  10   4     4954.56     4892.18     92.10 o 
   2  10   4      110.33      163.05     14.29 o 
   3  10   4      826.00      877.04     62.42 o 
   4  10   4      108.71      158.78     24.39 o 
   5  10   4     2264.08     2235.26     69.31 o 
   6  10   4     6480.18     6438.75    115.26 o 
   7  10   4      513.13      512.60     39.44 o 
   8  10   4      511.53      443.85     78.46 o 
   9  10   4     1304.58     1188.38    132.16 o 
  -9  11   4      819.85      851.12    194.08 o 
  -8  11   4       68.32       93.64     30.70 o 
  -7  11   4     5383.92     5587.80    196.89 o 
  -6  11   4     2251.38     2207.06     77.87 o 
  -5  11   4      366.78      347.59     34.90 o 
  -4  11   4     1064.24     1225.51     52.21 o 
  -3  11   4     1208.45     1151.13     39.10 o 
  -2  11   4     2009.55     1901.40     49.14 o 
  -1  11   4     1073.54      937.75     28.60 o 
   0  11   4    21670.83    21760.53    132.17 o 
   1  11   4     3866.92     3510.25     56.31 o 
   2  11   4      617.40      666.23     24.01 o 
   3  11   4      913.33      920.42     62.43 o 
   4  11   4     5867.56     6148.05    131.18 o 
   5  11   4      484.96      484.26     35.78 o 
   6  11   4       65.79       82.24     27.07 o 
   7  11   4      279.04      206.15     26.63 o 
   8  11   4       59.04       82.92     22.93 o 
   9  11   4       56.09       69.12     44.47 o 
  -9  12   4      748.60      821.97     88.44 o 
  -8  12   4      855.49      935.57     88.37 o 
  -7  12   4      219.28      215.55     43.56 o 
  -6  12   4       35.88       14.58     13.15 o 
  -5  12   4     5989.95     5745.61    136.50 o 
  -4  12   4      209.47      285.16     27.37 o 
  -3  12   4      288.00      257.08     22.54 o 
  -2  12   4       72.76       50.55     13.61 o 
  -1  12   4     3699.18     3785.19     59.48 o 
   0  12   4      185.07      184.52     25.29 o 
   1  12   4     5079.27     5439.07     73.62 o 
   2  12   4     7379.85     7035.29     79.58 o 
   3  12   4     3825.18     3725.03     87.30 o 
   4  12   4       20.57       37.41     14.45 o 
   5  12   4     1655.63     1618.35     73.68 o 
   6  12   4      351.41      400.82     40.57 o 
   7  12   4      123.28      145.15     25.32 o 
   8  12   4       21.03       42.86     19.71 o 
  -8  13   4      503.03      510.31     68.90 o 
  -7  13   4      396.53      509.36     75.17 o 
  -6  13   4      829.26      894.13     49.61 o 
  -5  13   4      815.91      838.28     45.82 o 
  -4  13   4     2535.46     2519.35    169.69 o 
  -3  13   4     2456.10     2640.33     77.83 o 
  -2  13   4     1841.94     1797.93     55.05 o 
  -1  13   4      770.33      867.87     32.82 o 
   0  13   4     1666.33     1663.37     41.56 o 
   1  13   4      225.58      226.94     15.41 o 
   2  13   4      625.71      622.28     27.39 o 
   3  13   4     1826.41     1929.00     63.93 o 
   4  13   4      541.80      532.39     53.80 o 
   5  13   4     2449.79     2503.27    147.91 o 
   6  13   4      834.37      879.22     83.70 o 
   7  13   4       23.56       -6.17     15.21 o 
   8  13   4        3.09       21.23     26.60 o 
  -8  14   4      321.15      211.42     54.75 o 
  -7  14   4       59.39       93.09     33.55 o 
  -6  14   4      149.17      160.63     48.10 o 
  -5  14   4      617.18      613.87     39.15 o 
  -4  14   4     1215.43     1131.48     53.55 o 
  -3  14   4      155.47      150.13     21.42 o 
  -2  14   4      426.90      427.02     34.42 o 
  -1  14   4      891.29      849.98     33.62 o 
   0  14   4       22.50       32.41      8.74 o 
   1  14   4       15.34       15.20      9.36 o 
   2  14   4     3020.59     2969.50     91.99 o 
   3  14   4      219.66      265.07     26.92 o 
   4  14   4       35.92       37.96     13.92 o 
   5  14   4      608.61      582.69     47.34 o 
   6  14   4       96.19       79.07     35.85 o 
   7  14   4       58.34       60.86     20.94 o 
   8  14   4     1129.73     1100.07     74.97 o 
  -8  15   4        9.18       35.56     24.61 o 
  -7  15   4        0.92       -6.47     27.27 o 
  -6  15   4      424.25      532.57     91.07 o 
  -5  15   4     3652.23     3734.25    131.15 o 
  -4  15   4       72.27       55.33     16.99 o 
  -3  15   4     5979.25     6073.28    110.43 o 
  -2  15   4      113.31      118.72     31.45 o 
  -1  15   4      274.38      250.07     19.86 o 
   0  15   4     1350.78     1267.93     46.34 o 
   1  15   4      263.25      290.40     22.35 o 
   2  15   4        7.07        4.46      5.80 o 
   3  15   4     1946.27     1987.01     70.82 o 
   4  15   4        9.96       35.86     15.04 o 
   5  15   4     2136.23     2137.68     80.22 o 
   6  15   4       86.24       41.86     19.86 o 
   7  15   4     1291.18     1151.13     74.67 o 
  -7  16   4       92.52      108.95     36.11 o 
  -6  16   4      762.70      598.34    102.01 o 
  -5  16   4      829.42      808.42    109.38 o 
  -4  16   4     1190.33     1290.50     59.54 o 
  -3  16   4     2519.01     2323.21     77.90 o 
  -2  16   4        6.74       20.14     11.68 o 
  -1  16   4      135.86      111.40     13.16 o 
   0  16   4      559.84      625.27     34.24 o 
   1  16   4      198.50      225.68     20.10 o 
   2  16   4     1458.77     1476.89     44.07 o 
   3  16   4      212.26      190.96     24.79 o 
   4  16   4      565.34      625.57     52.77 o 
   5  16   4      638.57      637.17    100.17 o 
   6  16   4       39.97       -3.74     20.70 o 
   7  16   4       66.92       94.96     26.81 o 
  -7  17   4       24.95        5.38     30.74 o 
  -6  17   4      994.64     1018.38    130.57 o 
  -5  17   4     1365.86     1120.67     85.06 o 
  -4  17   4      225.42      277.95     28.51 o 
  -3  17   4     1996.05     1958.97     73.74 o 
  -2  17   4      968.09      876.93     49.52 o 
  -1  17   4      390.24      359.21     32.21 o 
   0  17   4     1104.61     1140.84     47.04 o 
   1  17   4      287.49      286.58     35.66 o 
   2  17   4      412.75      381.05     33.56 o 
   3  17   4      953.27     1012.92     53.94 o 
   4  17   4      465.63      412.42     36.15 o 
   5  17   4      550.74      691.24     69.50 o 
   6  17   4       38.28       25.51     38.82 o 
   7  17   4       18.95       55.28     27.56 o 
  -6  18   4      726.02      456.08     90.02 o 
  -5  18   4      497.18      480.83    123.04 o 
  -4  18   4      238.37      188.08     36.73 o 
  -3  18   4      257.14      199.74     25.08 o 
  -2  18   4      304.17      286.80     29.88 o 
  -1  18   4     1569.60     1578.05     67.40 o 
   0  18   4      832.54      879.55     51.11 o 
   1  18   4        8.97      -10.15     11.86 o 
   2  18   4     1414.96     1358.81     62.71 o 
   3  18   4      528.69      460.30     45.81 o 
   4  18   4     1271.78     1289.67     92.44 o 
   5  18   4     1945.01     1891.92    115.64 o 
   6  18   4       44.90       55.81     36.88 o 
  -6  19   4      117.96      182.90     65.57 o 
  -5  19   4      876.51      975.67     78.90 o 
  -4  19   4      815.38      866.56     70.06 o 
  -3  19   4       27.80       24.42     15.27 o 
  -2  19   4      398.85      390.21     36.22 o 
  -1  19   4     1145.43     1193.54     87.64 o 
   0  19   4     5173.55     5230.66    164.81 o 
   1  19   4      404.80      426.57     36.66 o 
   2  19   4       53.21       79.31     19.37 o 
   3  19   4      359.14      437.70     68.12 o 
   4  19   4     1698.07     1929.03    114.66 o 
   5  19   4      273.52      235.41     80.02 o 
   6  19   4       94.72      114.64     36.13 o 
  -5  20   4       88.20       71.52     41.42 o 
  -4  20   4      492.91      453.27     53.46 o 
  -3  20   4        0.85       10.09     31.12 o 
  -2  20   4      791.61      776.09     49.89 o 
  -1  20   4     1462.07     1563.63    135.91 o 
   0  20   4      461.24      422.32     38.20 o 
   1  20   4       72.99       49.07     16.34 o 
   2  20   4      138.62      131.03     22.65 o 
   3  20   4       75.40       44.17     17.87 o 
   4  20   4      471.75      546.12     98.46 o 
   5  20   4     1238.66     1328.00    101.71 o 
  -5  21   4     1451.62     1536.90    100.42 o 
  -4  21   4       50.82       60.82     38.24 o 
  -3  21   4        9.98       -9.84     26.90 o 
  -2  21   4        1.51        0.29     14.20 o 
  -1  21   4     3431.99     3425.43    107.15 o 
   0  21   4     1566.29     1640.26     95.66 o 
   1  21   4     1743.75     1812.68     78.23 o 
   2  21   4       89.33       54.91     32.60 o 
   3  21   4        7.27        6.37     26.52 o 
   4  21   4      175.45       98.83     60.44 o 
  -4  22   4      213.34      203.66     38.43 o 
  -3  22   4      108.47      115.87     53.06 o 
  -2  22   4     1331.33     1384.32     88.39 o 
  -1  22   4      802.01      762.07     66.89 o 
   0  22   4      635.58      608.61     47.19 o 
   1  22   4      162.13      130.35     35.17 o 
   2  22   4      357.27      330.26     51.30 o 
   3  22   4     1036.84     1065.12     89.30 o 
  -2  23   4      353.55      281.43     42.54 o 
  -1  23   4     1314.68     1227.96     82.94 o 
   0  23   4      174.61      227.85     42.67 o 
   1  23   4     2977.05     3113.55    144.29 o 
   2  23   4        3.27       37.76     35.99 o 
  -9   0   5      987.68     1077.83    126.40 o 
  -7   0   5     5999.94     5950.43    255.55 o 
  -5   0   5     1445.10     1274.63    100.22 o 
  -3   0   5      398.82      457.87     48.24 o 
  -1   0   5       62.55       89.57     12.13 o 
   1   0   5     4721.13     4413.47     48.30 o 
   3   0   5      348.09      252.11     13.33 o 
   5   0   5     4663.64     4774.55     95.80 o 
   7   0   5      216.76      176.01     42.72 o 
   9   0   5     5026.24     5661.27    260.57 o 
 -10   1   5     2665.00     2738.29    152.00 o 
  -9   1   5      306.13      226.01     44.60 o 
  -8   1   5     1750.96     1736.64    106.40 o 
  -7   1   5        4.96      -10.71     18.24 o 
  -6   1   5      872.37      832.61     48.55 o 
  -5   1   5      288.47      291.90     30.78 o 
  -4   1   5     4740.21     4768.42    123.38 o 
  -3   1   5        3.77       11.16     10.25 o 
  -2   1   5     3144.47     3110.67     76.39 o 
  -1   1   5     2513.85     2466.86     39.27 o 
   0   1   5     2200.04     2224.94     26.70 o 
   1   1   5    11772.20    11823.34     61.46 o 
   2   1   5     1546.15     1679.73     21.07 o 
   3   1   5        5.07       25.55      3.58 o 
   4   1   5    21204.59    21049.92    102.73 o 
   5   1   5      166.72      153.31     11.76 o 
   6   1   5      238.40      216.56     18.04 o 
   7   1   5     3183.45     3195.73    108.64 o 
   8   1   5        3.65        1.50     19.78 o 
   9   1   5      468.65      483.28     56.04 o 
  10   1   5     1319.92     1364.14     97.85 o 
 -10   2   5       22.66       45.99     28.32 o 
  -9   2   5      350.87      322.83     50.33 o 
  -8   2   5      595.69      535.69     61.31 o 
  -7   2   5     2198.03     2295.64    162.00 o 
  -6   2   5        3.61        6.66     15.23 o 
  -5   2   5        6.67        8.23      9.00 o 
  -4   2   5      450.14      348.47     34.52 o 
  -3   2   5      667.17      636.48     72.81 o 
  -2   2   5       27.26       43.30     10.86 o 
  -1   2   5     3165.10     3354.09     55.16 o 
   0   2   5    11519.40    11710.92    157.86 o 
   1   2   5    10604.99    10090.52     99.49 o 
   2   2   5      209.98      230.46      7.13 o 
   3   2   5     1597.82     1332.00     22.20 o 
   4   2   5      748.91      727.31     18.14 o 
   5   2   5     1610.71     1858.44     35.87 o 
   6   2   5     2335.43     2216.62     55.05 o 
   7   2   5      150.99      166.78     19.97 o 
   8   2   5      922.20      920.71     70.66 o 
   9   2   5     1821.32     1963.20    139.79 o 
  10   2   5       67.45      102.64     28.63 o 
 -10   3   5     1347.00     1406.25    137.40 o 
  -9   3   5      594.23      666.21     71.14 o 
  -8   3   5     1897.93     1834.65    109.66 o 
  -7   3   5       83.10       65.82     23.18 o 
  -6   3   5      559.43      444.53     47.66 o 
  -5   3   5      686.72      653.15     35.90 o 
  -4   3   5      819.41      707.69     38.94 o 
  -3   3   5      843.53      903.25     49.14 o 
  -2   3   5     2091.34     1989.17     63.64 o 
  -1   3   5      674.10      700.25     53.28 o 
   0   3   5       14.02       12.02      9.03 o 
   1   3   5     3288.79     2974.40     62.10 o 
   2   3   5      745.83      588.66     17.29 o 
   3   3   5     7571.16     7678.33     70.73 o 
   4   3   5     7238.13     7283.38     58.26 o 
   5   3   5       50.41       42.14      7.37 o 
   6   3   5      152.72      125.88     13.55 o 
   7   3   5     6633.77     6656.30    116.21 o 
   8   3   5      456.84      409.07     47.12 o 
   9   3   5      347.96      378.25     50.05 o 
 -10   4   5       91.36      102.18     36.60 o 
  -9   4   5      435.52      262.23     47.12 o 
  -8   4   5     2356.58     2215.53    121.29 o 
  -7   4   5     1221.78     1105.71     80.34 o 
  -6   4   5      294.65      297.14     40.58 o 
  -5   4   5     1844.81     1931.28     62.50 o 
  -4   4   5     8768.48     8598.81    195.75 o 
  -3   4   5     1581.30     1563.15     51.11 o 
  -2   4   5      865.53      696.96     30.20 o 
  -1   4   5     3941.69     4134.88    126.37 o 
   0   4   5     1193.79     1269.83     25.51 o 
   1   4   5      246.53      355.47     17.80 o 
   2   4   5     6527.12     6331.14     47.51 o 
   3   4   5     5082.31     4996.51     40.72 o 
   4   4   5       65.97       81.94      6.68 o 
   5   4   5     5121.96     5119.16     57.42 o 
   6   4   5      982.20     1041.59     34.28 o 
   7   4   5      165.12      163.19     18.82 o 
   8   4   5     2077.35     2045.95    104.83 o 
   9   4   5       50.85        1.46     19.78 o 
 -10   5   5      127.85      125.27     40.28 o 
  -9   5   5     2334.49     2152.23    128.38 o 
  -8   5   5      849.82      896.60     78.73 o 
  -7   5   5      208.83      131.03     28.50 o 
  -6   5   5     2934.44     2717.58    250.08 o 
  -5   5   5     1434.74     1314.88     76.05 o 
  -4   5   5     2842.52     2745.05     79.19 o 
  -3   5   5    12686.68    13342.68    132.38 o 
  -2   5   5      155.80       90.68     15.23 o 
  -1   5   5     3889.63     4059.20    122.96 o 
   0   5   5     4749.04     4518.53     51.48 o 
   1   5   5     7100.05     6950.81     86.77 o 
   2   5   5     6976.47     6180.53    121.14 o 
   3   5   5      134.99      136.43      7.83 o 
   4   5   5      928.74      975.04     25.59 o 
   5   5   5      171.42      189.12     13.50 o 
   6   5   5     1124.95     1106.66     34.99 o 
   7   5   5      383.26      372.93     27.87 o 
   8   5   5      576.12      742.52    212.17 o 
   9   5   5       39.79       56.19     32.43 o 
 -10   6   5        3.39       -4.61     24.38 o 
  -9   6   5      150.61      108.06     33.40 o 
  -8   6   5     1040.09      945.16     82.51 o 
  -7   6   5        5.75       14.98     14.90 o 
  -6   6   5     1082.55     1150.09     78.12 o 
  -5   6   5     1434.88     1445.53    147.52 o 
  -4   6   5     5813.76     6368.33    123.52 o 
  -3   6   5      957.39     1183.13     41.07 o 
  -2   6   5     5265.38     5331.27     88.45 o 
  -1   6   5      261.60      225.75     17.25 o 
   0   6   5     1758.52     1836.30     28.43 o 
   1   6   5       21.05       13.71      7.62 o 
   2   6   5     5963.34     5940.32    104.78 o 
   3   6   5       30.18       21.35      4.89 o 
   4   6   5       39.47       66.43      9.92 o 
   5   6   5     4034.59     4198.75     61.19 o 
   6   6   5        4.90        7.56      8.87 o 
   7   6   5     3248.11     3264.71    102.86 o 
   8   6   5       30.98       45.90     25.16 o 
   9   6   5       17.27       37.12     56.47 o 
 -10   7   5      147.80      202.76     46.44 o 
  -9   7   5      222.65      170.80     72.95 o 
  -8   7   5       90.91      118.10     33.64 o 
  -7   7   5      258.98      271.55     30.49 o 
  -6   7   5     2595.67     2542.18    116.72 o 
  -5   7   5      444.88      448.64     54.23 o 
  -4   7   5     3579.83     3574.68     82.78 o 
  -3   7   5     1165.31     1152.68     61.32 o 
  -2   7   5      352.27      496.37     26.93 o 
  -1   7   5     3472.63     3943.24     65.97 o 
   0   7   5    12381.50    12131.78     91.61 o 
   1   7   5     5163.71     5181.00     45.78 o 
   2   7   5    11256.93    10855.40    137.52 o 
   3   7   5      515.74      559.18     33.23 o 
   4   7   5     1304.35     1415.35     37.73 o 
   5   7   5      145.43       91.38     39.75 o 
   6   7   5      277.11      294.57     17.40 o 
   7   7   5     1512.16     1499.67     62.00 o 
   8   7   5     3071.87     3113.32    109.93 o 
   9   7   5        2.75       17.18     18.71 o 
  -9   8   5       68.59       55.43     27.60 o 
  -8   8   5     1185.19     1122.64     98.97 o 
  -7   8   5      550.82      491.63     58.42 o 
  -6   8   5       51.81       26.54     20.11 o 
  -5   8   5     2353.14     2423.97    212.74 o 
  -4   8   5      454.62      511.99     32.11 o 
  -3   8   5       86.97       42.38     30.04 o 
  -2   8   5      444.01      504.41     22.20 o 
  -1   8   5    10623.66    10561.53     91.66 o 
   0   8   5      892.37      970.71     23.34 o 
   1   8   5     1712.46     1651.53     27.80 o 
   2   8   5     3624.42     3669.76     59.95 o 
   3   8   5     1283.64     1177.01     40.69 o 
   4   8   5     2220.25     2265.41     60.47 o 
   5   8   5     2550.21     2440.23     62.53 o 
   6   8   5      613.51      648.36     29.67 o 
   7   8   5     3550.04     3668.80     98.42 o 
   8   8   5       86.83       85.72     24.98 o 
   9   8   5        0.84       24.16     21.34 o 
  -9   9   5     1128.64      992.22     92.64 o 
  -8   9   5      244.26      211.19     74.70 o 
  -7   9   5      215.95      192.69     41.23 o 
  -6   9   5     1759.80     1692.51     98.79 o 
  -5   9   5      546.21      532.15     70.68 o 
  -4   9   5      412.10      400.58     41.13 o 
  -3   9   5    10109.85    10337.39    123.81 o 
  -2   9   5     3378.07     3348.99     58.82 o 
  -1   9   5     5707.07     6304.35     74.56 o 
   0   9   5     2495.75     2154.95     36.94 o 
   1   9   5     1439.45     1496.11     28.72 o 
   2   9   5      412.71      416.18     22.83 o 
   3   9   5      285.77      287.61     24.28 o 
   4   9   5       68.85       42.90     15.01 o 
   5   9   5     1361.46     1377.60     47.98 o 
   6   9   5      423.13      459.17     30.49 o 
   7   9   5       46.31       56.27     15.22 o 
   8   9   5      829.97      838.44     59.59 o 
   9   9   5       30.33       38.11     30.26 o 
  -9  10   5        5.57       18.06     47.12 o 
  -8  10   5     1440.30     1199.47     97.16 o 
  -7  10   5      393.34      394.81     54.40 o 
  -6  10   5      504.94      505.10     57.68 o 
  -5  10   5      372.24      445.19     51.62 o 
  -4  10   5     1911.66     1911.46     78.70 o 
  -3  10   5      667.33      727.23     34.54 o 
  -2  10   5      985.69      845.91     30.91 o 
  -1  10   5       14.13       56.30     13.42 o 
   0  10   5      524.87      526.33     19.67 o 
   1  10   5        2.16        6.58      4.75 o 
   2  10   5     3658.47     3597.70     66.26 o 
   3  10   5        1.28       13.00     10.76 o 
   4  10   5      416.10      356.00     32.09 o 
   5  10   5     3788.97     4073.35    134.82 o 
   6  10   5      403.45      395.54     29.23 o 
   7  10   5     1636.62     1673.58     79.77 o 
   8  10   5      619.04      525.09     58.72 o 
   9  10   5       34.37        7.47     32.11 o 
  -9  11   5      164.52      243.68     50.27 o 
  -8  11   5     1083.57     1111.34     94.78 o 
  -7  11   5      606.88      546.54     64.89 o 
  -6  11   5     3000.95     3260.76    109.58 o 
  -5  11   5      261.95      322.77     31.08 o 
  -4  11   5     1285.46     1376.96     69.54 o 
  -3  11   5     5244.88     5214.02     91.83 o 
  -2  11   5    11981.93    11975.43    134.85 o 
  -1  11   5       90.14       78.76      9.04 o 
   0  11   5      907.66      870.15     26.63 o 
   1  11   5     4701.75     4599.48     61.59 o 
   2  11   5     2535.42     2373.92    111.14 o 
   3  11   5     3667.65     3728.11     80.70 o 
   4  11   5      634.10      658.56     44.33 o 
   5  11   5     1454.19     1395.47     56.15 o 
   6  11   5       60.46       93.41     21.96 o 
   7  11   5     1471.68     1516.50     86.47 o 
   8  11   5       17.40       12.34     17.80 o 
  -9  12   5       34.63       18.13     28.50 o 
  -8  12   5      202.49      201.44     45.12 o 
  -7  12   5      299.87      331.64     52.07 o 
  -6  12   5        1.52       10.78     15.46 o 
  -5  12   5     2250.34     2237.68     90.64 o 
  -4  12   5     3645.95     3752.10     95.00 o 
  -3  12   5      102.45      112.43     15.50 o 
  -2  12   5      689.76      626.85     36.58 o 
  -1  12   5     2488.19     2391.72     47.63 o 
   0  12   5      582.62      544.96     24.58 o 
   1  12   5        5.91       13.73      9.81 o 
   2  12   5     4858.18     4588.00    110.29 o 
   3  12   5       90.01       93.76     16.48 o 
   4  12   5     2067.09     2003.66     78.32 o 
   5  12   5      739.29      677.61     48.60 o 
   6  12   5     1156.28     1198.80     69.72 o 
   7  12   5       69.94       28.22     15.84 o 
   8  12   5        7.46       36.46     20.96 o 
  -8  13   5       52.27       13.80     38.85 o 
  -7  13   5        6.60       -4.89     24.24 o 
  -6  13   5        2.08        3.26     13.20 o 
  -5  13   5       65.69       92.17     23.03 o 
  -4  13   5     4346.16     4394.02    105.19 o 
  -3  13   5     1011.39      943.77     48.47 o 
  -2  13   5     7088.16     7072.82    101.03 o 
  -1  13   5     2280.59     2323.24     53.61 o 
   0  13   5      267.14      295.42     18.36 o 
   1  13   5     3703.68     3893.21     69.37 o 
   2  13   5     6847.50     6609.05     75.33 o 
   3  13   5      754.32      655.96     42.91 o 
   4  13   5     1903.59     2007.34     98.12 o 
   5  13   5      493.02      542.40     51.64 o 
   6  13   5        3.57        3.90     16.31 o 
   7  13   5       25.77       13.29     15.59 o 
   8  13   5      193.19      235.27     43.89 o 
  -8  14   5      211.76      216.98     46.09 o 
  -7  14   5     1434.74     1473.53    110.49 o 
  -6  14   5        0.42        7.10     23.77 o 
  -5  14   5     2633.48     2692.85    101.68 o 
  -4  14   5      850.24      919.23     49.70 o 
  -3  14   5      138.50      106.62     20.00 o 
  -2  14   5      814.54      798.12     38.50 o 
  -1  14   5     3704.31     3653.82     69.83 o 
   0  14   5      933.26      904.04     34.33 o 
   1  14   5      179.92      217.59     18.04 o 
   2  14   5     1849.16     1742.74     53.18 o 
   3  14   5     4786.35     4705.71    100.88 o 
   4  14   5      854.27      841.28     69.25 o 
   5  14   5      749.94      621.68     61.20 o 
   6  14   5        1.45      -12.47     15.78 o 
   7  14   5      361.71      375.54     49.17 o 
   8  14   5      461.63      357.90     45.73 o 
  -8  15   5       14.90      -23.84     29.61 o 
  -7  15   5       16.91       20.74     25.24 o 
  -6  15   5      411.17      420.75     75.53 o 
  -5  15   5      345.33      430.20    105.50 o 
  -4  15   5     5216.97     5106.17    148.59 o 
  -3  15   5      163.22      112.39     19.67 o 
  -2  15   5     3274.93     3250.25     90.02 o 
  -1  15   5       61.99       30.95      8.13 o 
   0  15   5     4987.41     4682.55     88.18 o 
   1  15   5      526.15      506.95     30.67 o 
   2  15   5      444.41      427.87     21.96 o 
   3  15   5      206.13      216.36     24.68 o 
   4  15   5     4009.66     3907.06    113.47 o 
   5  15   5       20.22       -5.87     12.92 o 
   6  15   5     1040.82     1080.76     86.47 o 
   7  15   5      864.06      875.46     63.93 o 
  -7  16   5     1254.39     1035.55     97.92 o 
  -6  16   5      140.58      146.34     56.30 o 
  -5  16   5      601.88      506.80     93.09 o 
  -4  16   5      142.79      142.38     21.54 o 
  -3  16   5      249.01      252.38     27.42 o 
  -2  16   5      875.83      870.38     48.51 o 
  -1  16   5      603.77      659.58     32.31 o 
   0  16   5      339.47      283.92     22.76 o 
   1  16   5        8.97       -5.85      7.93 o 
   2  16   5     3791.56     3644.22     78.26 o 
   3  16   5     7571.40     7534.89    135.78 o 
   4  16   5      565.25      584.70     39.63 o 
   5  16   5        5.17       29.14     34.52 o 
   6  16   5      409.88      443.83     57.55 o 
   7  16   5      156.11       85.44     32.64 o 
  -7  17   5      165.58      120.52     65.06 o 
  -6  17   5       88.66      167.43     60.03 o 
  -5  17   5      169.01      124.99     50.75 o 
  -4  17   5     2035.22     2015.45     69.41 o 
  -3  17   5      657.76      645.45     44.21 o 
  -2  17   5     3906.86     4072.02    106.75 o 
  -1  17   5      519.04      517.52     39.01 o 
   0  17   5      288.25      310.20     24.99 o 
   1  17   5     2081.65     2060.54     59.03 o 
   2  17   5     1492.07     1455.79     61.53 o 
   3  17   5      120.51       77.92     17.21 o 
   4  17   5     2069.58     2179.27    148.40 o 
   5  17   5      210.43      187.75     69.64 o 
   6  17   5      509.64      435.53     62.92 o 
  -6  18   5      188.05      116.19     51.84 o 
  -5  18   5        5.46       37.77     40.85 o 
  -4  18   5     2584.98     2458.83    115.53 o 
  -3  18   5       91.37       95.42     20.23 o 
  -2  18   5     1800.74     1744.98     71.98 o 
  -1  18   5      274.00      207.11     30.13 o 
   0  18   5     1239.41     1328.54     61.67 o 
   1  18   5      287.05      298.93     32.26 o 
   2  18   5     3831.24     3767.31    104.80 o 
   3  18   5      700.79      727.91     45.05 o 
   4  18   5      135.38      153.86     34.47 o 
   5  18   5       17.79       32.47     26.57 o 
   6  18   5      460.17      634.82     71.36 o 
  -6  19   5      700.12      627.78    112.26 o 
  -5  19   5      180.27       69.59     36.45 o 
  -4  19   5      771.91      737.08    139.10 o 
  -3  19   5     2601.15     2506.31     88.43 o 
  -2  19   5      922.43      842.26     52.16 o 
  -1  19   5      623.15      672.80     55.84 o 
   0  19   5     3378.71     3307.12     99.72 o 
   1  19   5     1557.54     1496.36     79.24 o 
   2  19   5      572.43      568.31     41.55 o 
   3  19   5      588.16      588.99     63.12 o 
   4  19   5      866.60      964.70     82.94 o 
   5  19   5      132.91       62.38     28.06 o 
  -5  20   5      560.66      544.97     85.50 o 
  -4  20   5     1703.58     1762.50    102.39 o 
  -3  20   5      189.57      196.38     35.08 o 
  -2  20   5      114.86      145.73     24.11 o 
  -1  20   5       50.51       67.34     36.67 o 
   0  20   5      249.38      292.30     36.03 o 
   1  20   5      259.16      223.14     27.84 o 
   2  20   5      433.75      500.83     57.27 o 
   3  20   5      392.35      427.32     56.11 o 
   4  20   5      151.59       68.29     42.08 o 
   5  20   5     1872.16     1856.24    120.97 o 
  -5  21   5      763.78      669.00     97.34 o 
  -4  21   5      691.47      597.58     61.39 o 
  -3  21   5      157.69       85.91     24.94 o 
  -2  21   5       64.08       74.80     24.28 o 
  -1  21   5      548.89      527.09     43.33 o 
   0  21   5      784.80      837.49     53.64 o 
   1  21   5      425.03      497.01     57.66 o 
   2  21   5     1855.59     1831.62    111.59 o 
   3  21   5       22.33       21.16     22.98 o 
   4  21   5       12.20       22.94     35.37 o 
  -4  22   5       57.74       21.54     20.39 o 
  -3  22   5       27.14        1.83     17.45 o 
  -2  22   5       27.03       36.13     21.52 o 
  -1  22   5      659.94      681.33     50.32 o 
   0  22   5       19.87       13.66     18.78 o 
   1  22   5      388.29      326.97     49.82 o 
   2  22   5        6.52       -4.57     22.17 o 
   3  22   5      142.04      172.89     40.94 o 
  -2  23   5        1.67       30.45     26.04 o 
  -1  23   5       21.98       38.58     28.04 o 
   0  23   5     1280.64     1347.71     95.21 o 
   1  23   5        6.52       58.03     24.00 o 
   2  23   5     1780.21     1753.99    114.60 o 
 -10   0   6        0.14      -16.67     42.14 o 
  -8   0   6     2934.86     2925.69    195.82 o 
  -6   0   6     3066.07     2955.22    169.26 o 
  -4   0   6      811.94      951.48     80.28 o 
  -2   0   6     1977.60     2320.05     67.66 o 
   0   0   6    10866.65    11266.00     91.35 o 
   2   0   6     1964.78     1780.44     29.68 o 
   4   0   6     2886.19     2949.42     51.94 o 
   6   0   6     3032.74     2899.45     83.16 o 
   8   0   6     2174.15     2129.52    147.14 o 
 -10   1   6      539.11      465.98    110.16 o 
  -9   1   6     3145.37     3221.75    154.86 o 
  -8   1   6       32.28       -2.80     18.67 o 
  -7   1   6      825.77      770.14     67.37 o 
  -6   1   6     1620.92     1555.66     87.98 o 
  -5   1   6       12.65       10.43     17.15 o 
  -4   1   6       24.50        3.32     11.99 o 
  -3   1   6      367.06      253.82     27.37 o 
  -2   1   6     1996.86     2004.34     45.48 o 
  -1   1   6    21873.39    21569.24    180.29 o 
   0   1   6     1337.95     1411.74     23.23 o 
   1   1   6      591.29      620.42     15.71 o 
   2   1   6        5.90        7.56      2.62 o 
   3   1   6     5323.05     5173.64     42.07 o 
   4   1   6       67.26       47.30      6.20 o 
   5   1   6    12369.58    12427.30     93.87 o 
   6   1   6       31.09       15.86      7.47 o 
   7   1   6      255.70      238.84     26.87 o 
   8   1   6       56.28       68.21     23.61 o 
   9   1   6        3.50       14.70     19.88 o 
 -10   2   6        5.47      -12.98     25.11 o 
  -9   2   6       91.55      124.94     31.29 o 
  -8   2   6      758.93      726.38     71.04 o 
  -7   2   6     1982.48     1943.14    105.90 o 
  -6   2   6     1966.82     1971.95     98.55 o 
  -5   2   6      186.17      233.88     61.80 o 
  -4   2   6      407.16      434.09     56.91 o 
  -3   2   6     1266.52      992.82     58.66 o 
  -2   2   6        3.69        3.02      6.72 o 
  -1   2   6     7567.32     7720.43     73.97 o 
   0   2   6       85.59       63.40      7.18 o 
   1   2   6     1925.92     1901.78     28.31 o 
   2   2   6       21.45       25.24      3.78 o 
   3   2   6     4502.47     4671.71     45.15 o 
   4   2   6      133.04      100.77     11.70 o 
   5   2   6      337.07      417.78     22.89 o 
   6   2   6     1374.44     1302.77     42.37 o 
   7   2   6      583.36      593.44     35.11 o 
   8   2   6      605.71      585.99    136.41 o 
   9   2   6       25.32       -7.14     20.05 o 
 -10   3   6      255.69      177.80     44.88 o 
  -9   3   6     1236.59     1417.43    135.08 o 
  -8   3   6       31.28       59.25     26.55 o 
  -7   3   6      101.34       99.66     27.35 o 
  -6   3   6     3571.27     3450.36    154.14 o 
  -5   3   6      233.16      152.74     27.71 o 
  -4   3   6      130.40      111.63     22.67 o 
  -3   3   6     2239.00     1927.57     73.61 o 
  -2   3   6    10490.63    10509.55    150.10 o 
  -1   3   6     5024.10     4894.24     72.79 o 
   0   3   6     4880.41     4856.38     60.55 o 
   1   3   6     3246.84     3242.57     60.49 o 
   2   3   6     4296.87     4188.41     44.61 o 
   3   3   6      147.27       83.97      6.01 o 
   4   3   6      704.69      653.18     17.71 o 
   5   3   6      880.80      929.03     23.76 o 
   6   3   6     1495.89     1517.99     45.25 o 
   7   3   6      292.97      293.92     25.51 o 
   8   3   6      448.16      400.31     46.62 o 
   9   3   6      191.43      244.45     40.65 o 
 -10   4   6      401.87      476.54     67.12 o 
  -9   4   6       57.28       71.34     44.29 o 
  -8   4   6       79.14       39.89     52.13 o 
  -7   4   6     2919.87     2637.83    123.94 o 
  -6   4   6     1450.55     1438.04     85.09 o 
  -5   4   6     1393.29     1333.65    117.25 o 
  -4   4   6     1859.67     2259.35     89.91 o 
  -3   4   6     8690.53     8670.11    122.66 o 
  -2   4   6     1452.87     1512.22     59.18 o 
  -1   4   6     9922.58    10006.57    141.26 o 
   0   4   6    22666.14    22774.51    222.87 o 
   1   4   6     1411.13     1447.29     32.94 o 
   2   4   6      331.02      299.49      9.60 o 
   3   4   6     8674.35     8910.51     62.78 o 
   4   4   6       47.52       44.06      5.77 o 
   5   4   6      205.98      149.06     10.18 o 
   6   4   6     1380.08     1356.74     39.12 o 
   7   4   6      129.92      135.56     18.04 o 
   8   4   6       97.10       83.11     19.70 o 
   9   4   6     2029.34     1947.27    108.66 o 
 -10   5   6      328.16      219.77     49.51 o 
  -9   5   6      543.40      563.98     90.70 o 
  -8   5   6     1530.58     1520.70    102.02 o 
  -7   5   6     2715.55     2726.97    132.57 o 
  -6   5   6       56.67       39.72     19.26 o 
  -5   5   6     5025.89     4940.56    147.03 o 
  -4   5   6     1237.21     1449.98     58.87 o 
  -3   5   6       15.57       18.39      9.70 o 
  -2   5   6     6440.47     6328.61     94.76 o 
  -1   5   6      970.40      944.54     29.20 o 
   0   5   6      522.01      478.46     16.55 o 
   1   5   6    25476.12    25253.54    176.46 o 
   2   5   6     6176.16     5992.56    103.27 o 
   3   5   6     3366.58     3379.96     44.40 o 
   4   5   6      595.14      569.51     22.51 o 
   5   5   6      587.70      587.94     21.21 o 
   6   5   6     1318.84     1346.18     38.14 o 
   7   5   6     1753.58     1770.22     74.42 o 
   8   5   6     1778.38     1829.12     82.01 o 
   9   5   6      420.53      505.81     58.32 o 
 -10   6   6     1583.78     1598.70    163.70 o 
  -9   6   6      131.33      109.83     33.40 o 
  -8   6   6      109.60       79.35     50.27 o 
  -7   6   6      107.04      132.76     29.87 o 
  -6   6   6      325.95      389.72     47.39 o 
  -5   6   6     2450.53     2566.30    114.29 o 
  -4   6   6     5830.89     5716.53    118.74 o 
  -3   6   6     1168.03     1414.85     45.34 o 
  -2   6   6        2.62       34.04     11.91 o 
  -1   6   6      507.27      329.38     29.81 o 
   0   6   6     2921.63     2985.52     43.83 o 
   1   6   6      164.95      179.79     14.83 o 
   2   6   6      910.90      786.61     22.68 o 
   3   6   6       18.91       54.74      5.06 o 
   4   6   6      234.19      260.72     14.36 o 
   5   6   6      279.26      292.59     18.53 o 
   6   6   6     6059.56     6088.71     78.38 o 
   7   6   6      377.08      413.19     37.42 o 
   8   6   6      157.53      172.23     27.01 o 
   9   6   6      970.45      937.21     76.84 o 
 -10   7   6      658.03      558.54     75.93 o 
  -9   7   6      534.33      556.95     67.46 o 
  -8   7   6      474.33      415.68     55.29 o 
  -7   7   6     5408.49     5682.32    257.94 o 
  -6   7   6       43.74        6.02     18.03 o 
  -5   7   6     2689.57     2841.71    115.75 o 
  -4   7   6     2029.86     2143.16     62.98 o 
  -3   7   6     2297.51     2424.24    147.93 o 
  -2   7   6      573.03      634.23     27.80 o 
  -1   7   6      144.23       67.32      8.92 o 
   0   7   6        0.75        5.46      4.91 o 
   1   7   6     3856.41     2953.89     58.95 o 
   2   7   6      260.13      232.61     12.36 o 
   3   7   6       14.12       29.24      8.08 o 
   4   7   6       56.81       68.56      9.52 o 
   5   7   6        0.41        9.39      7.23 o 
   6   7   6      488.09      492.89     28.09 o 
   7   7   6     4432.68     4416.87    104.83 o 
   8   7   6      195.00      254.19     41.13 o 
   9   7   6     1223.13     1252.83    131.13 o 
  -9   8   6        5.49       21.38     26.02 o 
  -8   8   6        4.09       27.76     21.56 o 
  -7   8   6      592.04      569.70     68.70 o 
  -6   8   6        5.00       38.39     48.28 o 
  -5   8   6      182.38      236.67     36.06 o 
  -4   8   6    14785.79    14730.40    198.25 o 
  -3   8   6     1116.53     1287.15     56.53 o 
  -2   8   6      865.40      927.71     34.86 o 
  -1   8   6     3906.78     4281.59     58.65 o 
   0   8   6      169.29      148.21      9.75 o 
   1   8   6      417.38      395.91     13.12 o 
   2   8   6     4207.59     3775.39    117.76 o 
   3   8   6     4875.39     4918.46     89.63 o 
   4   8   6     1081.54     1065.44     32.42 o 
   5   8   6     3402.18     3342.01     71.56 o 
   6   8   6     6876.34     7174.06    106.08 o 
   7   8   6      169.08      190.64     44.05 o 
   8   8   6      349.92      393.43     40.41 o 
   9   8   6      401.95      435.23     81.23 o 
  -9   9   6        1.16       61.96     28.45 o 
  -8   9   6     1309.81     1425.43    104.97 o 
  -7   9   6     1563.04     1907.58    172.63 o 
  -6   9   6       23.77       26.74     22.59 o 
  -5   9   6     2908.90     2815.50    120.59 o 
  -4   9   6       20.36      -11.81     14.15 o 
  -3   9   6       55.01       19.99     23.27 o 
  -2   9   6     8102.56     7877.48    105.22 o 
  -1   9   6      377.82      290.22     16.42 o 
   0   9   6      720.65      880.64     22.50 o 
   1   9   6    16921.32    16352.76    154.63 o 
   2   9   6      655.42      686.52     22.30 o 
   3   9   6     1718.45     1678.79     70.44 o 
   4   9   6     4423.90     4407.76     87.17 o 
   5   9   6       55.76       70.12     13.06 o 
   6   9   6       65.91      113.41     17.32 o 
   7   9   6     1822.18     1968.76     73.54 o 
   8   9   6     1418.70     1362.55     75.43 o 
   9   9   6       11.77       62.30     42.98 o 
  -9  10   6      287.37      234.95     48.96 o 
  -8  10   6       17.50       36.46     26.08 o 
  -7  10   6     4618.11     4548.53    177.84 o 
  -6  10   6      671.42      639.17     64.05 o 
  -5  10   6      793.97      761.29     66.86 o 
  -4  10   6     1397.77     1564.31     74.57 o 
  -3  10   6      300.79      289.52     28.86 o 
  -2  10   6      367.34      371.31     21.21 o 
  -1  10   6     2403.57     2141.07     42.98 o 
   0  10   6     3114.81     2952.16     44.18 o 
   1  10   6       88.06      119.44     10.09 o 
   2  10   6      154.92      115.07      7.39 o 
   3  10   6     4921.65     4772.34     71.87 o 
   4  10   6      671.53      643.11     29.23 o 
   5  10   6      440.03      386.08     25.73 o 
   6  10   6     1958.06     2017.29     82.15 o 
   7  10   6      315.34      352.58     32.85 o 
   8  10   6       97.64       95.50     46.43 o 
  -9  11   6      753.75      872.58     90.20 o 
  -8  11   6     2756.07     2707.64    147.99 o 
  -7  11   6       77.81      104.87     34.19 o 
  -6  11   6     3118.04     3355.06    102.90 o 
  -5  11   6      706.11      703.65     46.80 o 
  -4  11   6       25.98       33.13     48.74 o 
  -3  11   6     4025.96     3932.46    118.79 o 
  -2  11   6     9940.95    10103.57    125.94 o 
  -1  11   6     1469.01     1416.36     38.93 o 
   0  11   6     5155.54     5024.96     60.10 o 
   1  11   6     7745.84     7888.91     77.49 o 
   2  11   6     1288.83     1121.51     32.96 o 
   3  11   6     2099.02     1966.30     53.61 o 
   4  11   6     1031.33     1083.23     55.83 o 
   5  11   6     1962.78     2088.76     72.80 o 
   6  11   6     2361.04     2458.49     93.10 o 
   7  11   6     3330.77     3367.63    100.85 o 
   8  11   6     1784.37     1842.96     78.56 o 
  -9  12   6      261.82      383.03     62.21 o 
  -8  12   6      293.16      376.02     59.33 o 
  -7  12   6     3673.96     3511.20    110.53 o 
  -6  12   6      586.69      515.87     42.85 o 
  -5  12   6      619.58      597.64     55.53 o 
  -4  12   6      530.23      563.13     48.97 o 
  -3  12   6      309.77      298.52     24.09 o 
  -2  12   6      444.24      449.37     28.46 o 
  -1  12   6     8838.81     9152.96    102.14 o 
   0  12   6      234.95      218.84     16.14 o 
   1  12   6     1142.24     1245.71     48.15 o 
   2  12   6     1678.14     1620.72     38.17 o 
   3  12   6      297.98      352.42     24.67 o 
   4  12   6     2241.60     2346.81     85.11 o 
   5  12   6        2.07       20.55     10.78 o 
   6  12   6       23.06       20.86     26.28 o 
   7  12   6      267.29      301.12     32.54 o 
   8  12   6       10.56       30.90     20.56 o 
  -8  13   6      102.36       59.61     32.86 o 
  -7  13   6       29.35       48.98     31.96 o 
  -6  13   6     2457.47     2602.10     92.86 o 
  -5  13   6      701.24      693.16     99.95 o 
  -4  13   6        0.26       25.01     23.03 o 
  -3  13   6     4752.67     4843.36    109.52 o 
  -2  13   6     3520.86     3657.28     73.85 o 
  -1  13   6     6706.66     6517.48    182.63 o 
   0  13   6      105.38      106.32     11.50 o 
   1  13   6      304.06      268.29     25.19 o 
   2  13   6        1.48       10.58      4.78 o 
   3  13   6      124.64      117.62     15.99 o 
   4  13   6        9.27       10.43      9.27 o 
   5  13   6     4512.78     4518.73    217.78 o 
   6  13   6     1632.13     1560.65     78.16 o 
   7  13   6     1005.94     1001.57     58.02 o 
   8  13   6       15.55       -5.13     17.09 o 
  -8  14   6     1743.70     1867.18    131.04 o 
  -7  14   6      253.08      265.90     49.75 o 
  -6  14   6     2817.58     2638.84     94.64 o 
  -5  14   6      356.15      302.44     37.12 o 
  -4  14   6      408.23      330.30     58.57 o 
  -3  14   6      361.93      390.46     52.75 o 
  -2  14   6      908.06      956.91     48.37 o 
  -1  14   6      325.83      298.26     23.98 o 
   0  14   6     5849.16     5960.62     95.57 o 
   1  14   6     2229.13     2147.66     53.82 o 
   2  14   6        9.16        9.90     13.14 o 
   3  14   6      178.52      203.76     18.80 o 
   4  14   6     2323.23     2362.42     81.58 o 
   5  14   6      206.27      233.36     35.76 o 
   6  14   6      513.84      553.79     48.55 o 
   7  14   6      559.02      571.04     51.70 o 
  -8  15   6       21.50      115.31     41.61 o 
  -7  15   6       88.14       47.54     26.63 o 
  -6  15   6      144.25      140.93     36.84 o 
  -5  15   6       38.07       39.23     18.97 o 
  -4  15   6      911.92      854.31     50.60 o 
  -3  15   6     3732.11     3845.84    113.77 o 
  -2  15   6      625.15      572.40     49.74 o 
  -1  15   6     5376.25     5349.24     98.34 o 
   0  15   6     1711.64     1582.05     72.61 o 
   1  15   6     1878.17     1720.76     65.11 o 
   2  15   6        4.04       12.33      9.60 o 
   3  15   6      856.00      938.20     52.99 o 
   4  15   6      812.88      844.12     43.45 o 
   5  15   6     5942.06     6082.33    196.57 o 
   6  15   6       31.16       47.60     26.85 o 
   7  15   6      343.91      336.90     51.84 o 
  -7  16   6      626.35      581.85     76.07 o 
  -6  16   6       20.42       64.40     39.88 o 
  -5  16   6      564.38      562.15     51.25 o 
  -4  16   6      574.23      519.57     49.91 o 
  -3  16   6      332.78      290.33     42.46 o 
  -2  16   6      100.31       92.64     24.26 o 
  -1  16   6      155.16      120.50     22.06 o 
   0  16   6     3088.20     2943.87     71.81 o 
   1  16   6     1118.49     1117.34     41.45 o 
   2  16   6       23.80       23.21      7.38 o 
   3  16   6      696.45      653.95     65.45 o 
   4  16   6      505.97      496.66     59.88 o 
   5  16   6      443.88      503.84     77.11 o 
   6  16   6      575.93      587.20     67.14 o 
   7  16   6      235.76      290.48     52.42 o 
  -7  17   6      156.80      114.24     63.68 o 
  -6  17   6     1068.44     1139.86    100.89 o 
  -5  17   6      852.47      942.85    124.70 o 
  -4  17   6      298.88      352.83     42.69 o 
  -3  17   6     1771.80     1838.81     73.67 o 
  -2  17   6     2227.51     2224.46     80.28 o 
  -1  17   6     3298.29     3291.93    125.10 o 
   0  17   6      543.20      577.87     33.41 o 
   1  17   6       24.30       13.99     11.41 o 
   2  17   6       21.33        6.26     10.75 o 
   3  17   6       41.54       27.52     12.65 o 
   4  17   6       42.39       13.57     32.20 o 
   5  17   6     1569.93     1799.87    112.92 o 
   6  17   6      507.29      570.94     67.71 o 
  -6  18   6        6.86      -45.74     50.35 o 
  -5  18   6     1190.51     1131.54    137.23 o 
  -4  18   6      504.59      434.97     50.51 o 
  -3  18   6     1600.57     1673.51     72.05 o 
  -2  18   6        6.58       15.29     12.36 o 
  -1  18   6      117.69      134.07     22.98 o 
   0  18   6      118.80      157.60     28.83 o 
   1  18   6      553.74      450.72     65.28 o 
   2  18   6      550.46      521.53     46.85 o 
   3  18   6     4536.41     4661.74    344.10 o 
   4  18   6      719.41      738.72     72.78 o 
   5  18   6      239.29      233.48     70.91 o 
   6  18   6      651.17      732.41     77.88 o 
  -6  19   6      264.62      238.97     73.16 o 
  -5  19   6      324.74      357.98     77.04 o 
  -4  19   6       81.16       56.98     23.52 o 
  -3  19   6      148.74      124.48     22.47 o 
  -2  19   6     1056.33     1059.22     58.83 o 
  -1  19   6     1498.18     1507.82     68.53 o 
   0  19   6     1112.51     1005.60     55.45 o 
   1  19   6     3086.33     2977.53     91.55 o 
   2  19   6     1419.71     1490.61     97.74 o 
   3  19   6       11.44        4.50     20.25 o 
   4  19   6      389.00      466.13     64.09 o 
   5  19   6       43.25       17.95     25.63 o 
  -5  20   6       19.62       26.42     34.81 o 
  -4  20   6     1103.63     1119.13     81.76 o 
  -3  20   6      514.67      547.03     56.23 o 
  -2  20   6      347.70      332.86     40.69 o 
  -1  20   6       17.53        7.54     20.36 o 
   0  20   6      149.38      179.02     35.33 o 
   1  20   6      385.32      367.51     49.70 o 
   2  20   6      216.09      309.17     52.06 o 
   3  20   6      575.46      545.24     63.62 o 
   4  20   6       28.87        8.85     22.21 o 
   5  20   6       65.19       38.46     24.35 o 
  -4  21   6       20.50       12.04     20.62 o 
  -3  21   6      296.54      279.90     51.32 o 
  -2  21   6        3.12       -6.73     20.29 o 
  -1  21   6      179.94      171.77     26.89 o 
   0  21   6       99.95       65.12     59.37 o 
   1  21   6     3085.83     3050.23    219.75 o 
   2  21   6      155.06      122.58     32.26 o 
   3  21   6      500.59      535.93     64.71 o 
   4  21   6       28.47       23.67     51.85 o 
  -3  22   6      109.87      126.54     31.85 o 
  -2  22   6        7.72       33.97     20.19 o 
  -1  22   6        0.54      -24.93     24.93 o 
   0  22   6      688.77      653.33     66.87 o 
   1  22   6        0.87       20.82     22.62 o 
   2  22   6     1138.01     1187.70     93.61 o 
   3  22   6        0.26       13.00     23.95 o 
  -2  23   6     1097.56     1133.57    127.76 o 
  -1  23   6        4.17      -31.72     33.02 o 
   0  23   6        2.50       -1.49     18.66 o 
   1  23   6     3081.27     3253.13    153.56 o 
  -9   0   7      540.83      605.40     98.16 o 
  -7   0   7     5512.94     5635.54    254.88 o 
  -5   0   7      473.61      531.29     65.34 o 
  -3   0   7     5988.50     5978.95    180.54 o 
  -1   0   7    17540.38    17360.53    227.17 o 
   1   0   7     2959.06     3043.90     41.92 o 
   3   0   7     4807.96     4256.21     54.96 o 
   5   0   7       88.00       89.52     14.39 o 
   7   0   7     1099.82     1214.17     69.68 o 
   9   0   7     4166.85     4139.31    217.37 o 
 -10   1   7       10.11        3.46     28.10 o 
  -9   1   7      343.13      439.03     60.36 o 
  -8   1   7      487.55      511.51     59.66 o 
  -7   1   7       20.85       72.75     28.98 o 
  -6   1   7      369.95      349.68     42.53 o 
  -5   1   7      945.04      861.23     60.76 o 
  -4   1   7      278.74      244.92     31.60 o 
  -3   1   7     1981.87     1769.47     57.09 o 
  -2   1   7    11782.72    11359.50    109.01 o 
  -1   1   7     2583.33     2483.70     42.95 o 
   0   1   7    25445.72    25850.32    168.10 o 
   1   1   7      730.88      718.99     19.09 o 
   2   1   7     1281.40     1325.86     24.88 o 
   3   1   7       73.01       62.88      5.83 o 
   4   1   7    15305.21    14860.30     86.00 o 
   5   1   7      377.71      353.25     17.33 o 
   6   1   7     6394.32     6313.24     86.38 o 
   7   1   7      775.62      837.70     41.02 o 
   8   1   7      137.83      132.01     26.44 o 
   9   1   7      324.36      377.79    100.04 o 
 -10   2   7      371.31      282.02     51.39 o 
  -9   2   7      942.35      974.83     87.85 o 
  -8   2   7        8.89      -30.92     30.92 o 
  -7   2   7     3632.48     3672.32    289.21 o 
  -6   2   7     5683.13     5541.37    236.97 o 
  -5   2   7     2627.82     2478.21    102.04 o 
  -4   2   7     1896.96     1908.27     81.52 o 
  -3   2   7       48.68       72.74     14.08 o 
  -2   2   7     1411.13     1196.89     35.93 o 
  -1   2   7    10758.53    10726.21     90.82 o 
   0   2   7    12919.76    13161.00     95.25 o 
   1   2   7      806.08      753.56     19.34 o 
   2   2   7       84.58       62.92      5.76 o 
   3   2   7     1922.59     1917.70     27.19 o 
   4   2   7      977.44      841.85     21.99 o 
   5   2   7      491.24      524.83     19.85 o 
   6   2   7     3442.44     3519.41     69.14 o 
   7   2   7     1085.94     1007.55     61.26 o 
   8   2   7        6.12      -18.59     18.59 o 
   9   2   7      983.92     1064.78     78.40 o 
 -10   3   7      452.93      370.10     68.62 o 
  -9   3   7     1339.37     1294.71    100.92 o 
  -8   3   7     1874.22     1769.48    110.08 o 
  -7   3   7       96.98       81.13     27.92 o 
  -6   3   7        3.78      -27.58     27.58 o 
  -5   3   7     2249.05     2163.25     96.81 o 
  -4   3   7     1913.26     1770.42     79.25 o 
  -3   3   7     2008.03     2269.75     80.98 o 
  -2   3   7     2976.17     2826.14     65.82 o 
  -1   3   7     3002.29     3095.34     59.79 o 
   0   3   7      630.98      555.86     36.92 o 
   1   3   7     1426.43     1274.07     25.91 o 
   2   3   7       58.17       23.25      3.54 o 
   3   3   7      147.37      185.02      8.34 o 
   4   3   7     8623.87     8365.66     67.79 o 
   5   3   7      439.82      407.79     16.36 o 
   6   3   7     1288.42     1378.50     42.35 o 
   7   3   7     1183.45     1190.13     53.44 o 
   8   3   7     1394.17     1447.74     70.54 o 
   9   3   7     2458.15     2538.79    132.04 o 
 -10   4   7      517.99      507.83     79.03 o 
  -9   4   7     1085.32     1174.54     96.87 o 
  -8   4   7      518.76      420.51     56.37 o 
  -7   4   7      924.94      834.56     71.38 o 
  -6   4   7     5885.28     5846.96    302.01 o 
  -5   4   7     1501.64     1490.29     80.91 o 
  -4   4   7    10464.26    10043.56    290.75 o 
  -3   4   7     2449.16     2440.56     85.76 o 
  -2   4   7      235.87      225.51     26.22 o 
  -1   4   7     2600.83     2721.46     59.08 o 
   0   4   7     4306.35     4187.75     88.40 o 
   1   4   7     1406.19     1444.32     30.66 o 
   2   4   7     3795.12     3778.89     53.20 o 
   3   4   7      555.70      700.78     17.61 o 
   4   4   7     4155.57     4130.23     45.34 o 
   5   4   7       55.70       54.24      6.87 o 
   6   4   7      667.07      688.65     31.96 o 
   7   4   7      193.71      139.01     21.85 o 
   8   4   7     1033.00     1072.42     61.36 o 
   9   4   7       34.45      110.49     45.58 o 
 -10   5   7      120.81      100.37     36.44 o 
  -9   5   7     1074.33      938.04     86.88 o 
  -8   5   7       51.54       66.04     31.52 o 
  -7   5   7       38.99       33.79     24.18 o 
  -6   5   7     2862.61     2899.44    123.82 o 
  -5   5   7     3882.00     3599.60    127.41 o 
  -4   5   7    13690.44    13738.72    228.42 o 
  -3   5   7       11.09       29.51     14.53 o 
  -2   5   7     2339.04     2639.33    144.73 o 
  -1   5   7      636.79      609.17     49.13 o 
   0   5   7       98.04      189.29     12.00 o 
   1   5   7     8443.37     8859.10    118.61 o 
   2   5   7    17290.21    16925.35    138.81 o 
   3   5   7      529.22      551.73     15.55 o 
   4   5   7     2118.95     2081.58     33.59 o 
   5   5   7      268.97      258.80     12.86 o 
   6   5   7      547.85      593.01     25.40 o 
   7   5   7      107.62      108.60     19.85 o 
   8   5   7     1322.73     1413.93     70.89 o 
   9   5   7     2014.98     1835.59    152.64 o 
 -10   6   7     1276.27     1334.10    342.47 o 
  -9   6   7     1063.53     1093.29    264.68 o 
  -8   6   7      281.13      188.12     38.31 o 
  -7   6   7       99.33       86.45     53.99 o 
  -6   6   7      261.76      246.01     61.59 o 
  -5   6   7      183.24      140.56     28.09 o 
  -4   6   7     4413.02     4888.27    110.84 o 
  -3   6   7     8883.68     8583.09    297.37 o 
  -2   6   7       14.34       40.17     15.42 o 
  -1   6   7      713.59      945.08     31.41 o 
   0   6   7     9156.39    10166.31     87.45 o 
   1   6   7     4051.61     4309.63     88.59 o 
   2   6   7     2814.66     2737.43     42.57 o 
   3   6   7     5201.96     5101.57     45.37 o 
   4   6   7       87.47       68.51      6.78 o 
   5   6   7      117.28       89.79     10.71 o 
   6   6   7      289.53      289.37     16.13 o 
   7   6   7     3210.72     3202.20     87.30 o 
   8   6   7      229.06      222.91     30.24 o 
   9   6   7       17.85       23.45     24.05 o 
  -9   7   7        4.10       31.81     28.68 o 
  -8   7   7     1403.06     1473.59    126.52 o 
  -7   7   7      128.02      185.02     39.24 o 
  -6   7   7     3943.71     4023.94    149.88 o 
  -5   7   7      383.71      434.65     60.30 o 
  -4   7   7     9276.41     9493.26    184.71 o 
  -3   7   7      873.44      954.21     47.09 o 
  -2   7   7     1044.18     1100.63     43.09 o 
  -1   7   7      757.28      710.52     28.55 o 
   0   7   7      618.23      517.73     22.51 o 
   1   7   7      119.07      126.15     13.29 o 
   2   7   7    35308.36    33938.25    418.35 o 
   3   7   7      525.87      481.42     17.79 o 
   4   7   7      799.10      779.06     27.12 o 
   5   7   7      350.12      347.96     20.66 o 
   6   7   7      577.75      514.46     28.48 o 
   7   7   7      197.56      219.32     29.88 o 
   8   7   7     6451.29     6817.33    159.18 o 
   9   7   7      319.80      378.20     74.39 o 
  -9   8   7     2021.43     1862.62    140.06 o 
  -8   8   7       68.05       62.35     40.13 o 
  -7   8   7       17.68        1.68     21.87 o 
  -6   8   7     2469.34     2677.22    124.66 o 
  -5   8   7      103.13       70.95     25.40 o 
  -4   8   7     2313.74     2469.83     80.86 o 
  -3   8   7    15464.77    15509.57    217.81 o 
  -2   8   7     1050.78     1055.80     38.01 o 
  -1   8   7      372.30      340.77     18.52 o 
   0   8   7     7735.30     7689.81     81.25 o 
   1   8   7     5397.18     5311.10     84.57 o 
   2   8   7       39.37       50.57      6.50 o 
   3   8   7     7662.62     7199.36    360.33 o 
   4   8   7      274.22      296.13     17.57 o 
   5   8   7      610.66      615.02     36.12 o 
   6   8   7      339.10      355.67     24.33 o 
   7   8   7     2191.58     2199.49     75.42 o 
   8   8   7        6.95       -3.89     16.26 o 
   9   8   7       96.15       24.33     31.24 o 
  -9   9   7     1472.79     1516.63    115.09 o 
  -8   9   7        0.33        5.23     21.27 o 
  -7   9   7      156.01       61.72     32.29 o 
  -6   9   7     3637.91     3682.42    148.50 o 
  -5   9   7     1942.78     1922.19    101.19 o 
  -4   9   7     1989.03     1814.79    236.53 o 
  -3   9   7        7.04        0.57     11.05 o 
  -2   9   7     2271.66     2377.93     75.43 o 
  -1   9   7     3543.43     3467.01     65.58 o 
   0   9   7      908.23      794.41     24.98 o 
   1   9   7     2736.41     3114.26     51.17 o 
   2   9   7     8418.45     7981.65    218.18 o 
   3   9   7     2361.28     2128.71     84.96 o 
   4   9   7      260.99      253.67     26.95 o 
   5   9   7       75.85       34.67     11.62 o 
   6   9   7     1159.61     1099.76     59.06 o 
   7   9   7      281.98      315.47     30.88 o 
   8   9   7     3716.71     3605.12    120.56 o 
   9   9   7      392.43      397.07     77.58 o 
  -9  10   7      237.85      244.64    145.61 o 
  -8  10   7      178.75      213.93     42.36 o 
  -7  10   7       34.39       14.64     23.10 o 
  -6  10   7     1824.86     1812.26    107.19 o 
  -5  10   7        6.71       17.45     23.29 o 
  -4  10   7     4553.37     4604.02    112.29 o 
  -3  10   7     1571.00     1599.26     63.05 o 
  -2  10   7      108.96      114.06     15.02 o 
  -1  10   7      175.59      242.43     16.22 o 
   0  10   7      384.48      322.36     14.76 o 
   1  10   7       56.27       46.27      8.03 o 
   2  10   7      176.89      146.96     16.65 o 
   3  10   7       14.61       15.98     11.16 o 
   4  10   7     1206.13     1129.39     56.08 o 
   5  10   7       82.68       89.02     32.31 o 
   6  10   7      222.10      277.61     38.32 o 
   7  10   7     1233.88     1341.54     62.19 o 
   8  10   7      257.47      259.82     35.94 o 
  -9  11   7     1604.97     1521.53    119.39 o 
  -8  11   7      201.32      279.53     81.40 o 
  -7  11   7      203.30      193.36     49.51 o 
  -6  11   7      413.20      415.50     56.45 o 
  -5  11   7     3952.89     4155.98    113.79 o 
  -4  11   7       71.52       69.02     20.89 o 
  -3  11   7     2023.97     2194.88     91.85 o 
  -2  11   7     1413.45     1427.28     59.63 o 
  -1  11   7     9868.60     9635.80    101.36 o 
   0  11   7     1154.82     1267.41     30.07 o 
   1  11   7      564.97      525.49     19.43 o 
   2  11   7     2327.32     2236.35     68.13 o 
   3  11   7       30.46       15.54     13.96 o 
   4  11   7      174.20      141.94     31.69 o 
   5  11   7     2630.27     2714.71     63.85 o 
   6  11   7      985.22     1024.01     59.91 o 
   7  11   7        0.40       -0.04     13.12 o 
   8  11   7      473.14      418.56     50.76 o 
  -8  12   7     1374.92     1410.26    130.15 o 
  -7  12   7     2645.64     2886.50    122.21 o 
  -6  12   7     1311.66     1330.74     69.03 o 
  -5  12   7        5.95        2.25     13.88 o 
  -4  12   7      326.39      344.99     41.77 o 
  -3  12   7        0.19        9.13     11.43 o 
  -2  12   7     2664.40     2761.65     69.33 o 
  -1  12   7     1153.36     1071.51     35.58 o 
   0  12   7     3045.36     3025.49     50.54 o 
   1  12   7     1756.95     1714.49     41.78 o 
   2  12   7      210.11      177.62     10.78 o 
   3  12   7     1097.73      986.24     32.65 o 
   4  12   7     2835.98     2738.93     61.40 o 
   5  12   7       10.88        4.27     12.83 o 
   6  12   7     2958.77     3077.01    106.51 o 
   7  12   7       92.31      102.12     20.42 o 
   8  12   7      644.21      709.12     60.09 o 
  -8  13   7       76.77       28.20     69.25 o 
  -7  13   7        0.68       -4.15     24.77 o 
  -6  13   7      449.61      355.46     41.43 o 
  -5  13   7     1151.14     1209.10     88.31 o 
  -4  13   7     1194.90     1083.49     99.08 o 
  -3  13   7      354.77      387.28     42.31 o 
  -2  13   7     6816.81     6671.29    105.13 o 
  -1  13   7     1209.09     1078.53     36.81 o 
   0  13   7     1965.78     1879.98     47.29 o 
   1  13   7      392.09      371.34     21.11 o 
   2  13   7     1279.47     1147.64     64.84 o 
   3  13   7      247.36      234.02     24.17 o 
   4  13   7     3759.99     3497.78     96.98 o 
   5  13   7     1263.33     1139.03     83.08 o 
   6  13   7     4979.65     5216.43    141.28 o 
   7  13   7       85.27       82.87     24.72 o 
   8  13   7        3.59      -18.85     19.29 o 
  -8  14   7      113.02      202.99     50.62 o 
  -7  14   7     6556.61     7206.42    482.73 o 
  -6  14   7      134.33      146.68     25.96 o 
  -5  14   7      211.75      245.76     36.45 o 
  -4  14   7       65.72       64.32     42.77 o 
  -3  14   7       16.17       16.20     39.09 o 
  -2  14   7       70.48       93.54     18.87 o 
  -1  14   7     5394.10     5211.80     94.26 o 
   0  14   7      154.93      156.27     17.43 o 
   1  14   7     3991.39     3824.24     74.17 o 
   2  14   7       30.71       27.29     10.17 o 
   3  14   7     1949.35     1751.09     45.79 o 
   4  14   7      817.03      879.34     48.01 o 
   5  14   7       17.01      -13.43     18.93 o 
   6  14   7        0.57       -6.52     22.94 o 
   7  14   7      459.74      436.01     66.03 o 
  -8  15   7     1486.89     1810.29    133.72 o 
  -7  15   7        4.25       -1.32     49.97 o 
  -6  15   7       54.91       74.69     36.69 o 
  -5  15   7      374.85      327.93     60.17 o 
  -4  15   7      230.51      222.18     36.66 o 
  -3  15   7      677.07      635.69     43.46 o 
  -2  15   7     9039.08     8977.59    131.75 o 
  -1  15   7      583.49      540.66     32.42 o 
   0  15   7     1314.23     1255.47     52.85 o 
   1  15   7      789.41      768.80     43.74 o 
   2  15   7        5.93        7.03      5.26 o 
   3  15   7      142.34      160.81     16.50 o 
   4  15   7     5974.48     6427.32    197.79 o 
   5  15   7      129.52      196.61     40.38 o 
   6  15   7     2531.59     2859.53    141.40 o 
   7  15   7       50.91       41.57     25.68 o 
  -7  16   7      976.29     1006.65    146.84 o 
  -6  16   7      111.79      192.23     68.69 o 
  -5  16   7      403.49      362.41     46.71 o 
  -4  16   7      299.20      344.61     44.05 o 
  -3  16   7      241.88      208.35     36.33 o 
  -2  16   7      203.11      218.59     26.76 o 
  -1  16   7     1418.73     1384.94     56.29 o 
   0  16   7      123.59      143.22     23.42 o 
   1  16   7     1835.63     1746.88     50.45 o 
   2  16   7        7.78        5.95     11.11 o 
   3  16   7     1300.83     1170.86     77.31 o 
   4  16   7     1363.31     1361.08     94.78 o 
   5  16   7      254.65      308.42     49.43 o 
   6  16   7      752.41      754.06     77.51 o 
   7  16   7        9.96       42.13     27.73 o 
  -7  17   7        0.29      -14.46     60.84 o 
  -6  17   7        8.40       30.93     27.79 o 
  -5  17   7     1241.12     1231.77    142.37 o 
  -4  17   7      100.28       64.64     48.16 o 
  -3  17   7      200.20      180.52     27.09 o 
  -2  17   7     3767.97     3560.38    102.15 o 
  -1  17   7     1154.89     1177.98     57.83 o 
   0  17   7      960.39      907.80     41.22 o 
   1  17   7     2500.45     2504.13     83.07 o 
   2  17   7       49.04       54.73     14.75 o 
   3  17   7     1950.10     1982.49    111.74 o 
   4  17   7     1707.79     1651.08    105.97 o 
   5  17   7       62.29       17.87     44.67 o 
   6  17   7      284.30      346.35     95.29 o 
  -6  18   7       21.29       63.99     36.40 o 
  -5  18   7      528.36      553.03    101.03 o 
  -4  18   7     1656.04     1906.32     97.37 o 
  -3  18   7      190.06      258.06     51.25 o 
  -2  18   7      460.15      483.55     39.82 o 
  -1  18   7      269.30      247.60     29.82 o 
   0  18   7        9.45       33.01     15.66 o 
   1  18   7       16.16       16.82     12.89 o 
   2  18   7      558.17      478.88     68.59 o 
   3  18   7      656.58      690.98     69.86 o 
   4  18   7     2920.13     3220.55    149.78 o 
   5  18   7      165.68      254.94    106.14 o 
   6  18   7       17.66       66.74     31.11 o 
  -6  19   7      577.69      683.76     82.05 o 
  -5  19   7      912.54      879.01    115.61 o 
  -4  19   7      659.85      594.06     93.09 o 
  -3  19   7       28.62       39.13     23.51 o 
  -2  19   7      550.66      504.03     41.50 o 
  -1  19   7      208.88      214.94     27.37 o 
   0  19   7     1698.86     1587.40     83.29 o 
   1  19   7     2901.53     2922.51    135.10 o 
   2  19   7     1648.51     1740.09    107.80 o 
   3  19   7      125.26      140.83     35.68 o 
   4  19   7      154.58      169.34     38.66 o 
   5  19   7      296.40      211.35     43.38 o 
  -5  20   7       11.03       34.24     38.53 o 
  -4  20   7     1242.50     1441.85    142.12 o 
  -3  20   7     1232.39     1177.00     64.56 o 
  -2  20   7      538.57      551.05     44.60 o 
  -1  20   7        1.30        5.55     15.69 o 
   0  20   7      415.64      461.13     38.79 o 
   1  20   7      285.31      285.70     85.49 o 
   2  20   7      259.34      314.73     49.91 o 
   3  20   7     1930.20     2051.61    121.52 o 
   4  20   7      102.93       75.45     30.86 o 
  -4  21   7     1247.32     1159.19    130.63 o 
  -3  21   7      633.43      690.94     75.82 o 
  -2  21   7      545.70      582.66     46.07 o 
  -1  21   7       10.12        0.91     14.04 o 
   0  21   7     1012.74     1087.23     86.02 o 
   1  21   7       67.38       31.05     35.85 o 
   2  21   7     5333.63     5591.75    199.47 o 
   3  21   7        2.48       12.15     26.88 o 
   4  21   7       78.26      170.50     41.65 o 
  -3  22   7      317.92      418.73     51.74 o 
  -2  22   7      246.53      219.57     36.54 o 
  -1  22   7      626.27      656.38     66.68 o 
   0  22   7      150.94       75.81     48.82 o 
   1  22   7      593.70      693.97     73.07 o 
   2  22   7      278.19      313.97    113.70 o 
   3  22   7     2194.30     2132.11    129.80 o 
  -1  23   7     1114.03     1042.46     84.07 o 
   0  23   7      455.32      376.94     52.52 o 
   1  23   7      540.22      414.79     57.51 o 
 -10   0   8       96.92       35.40     50.67 o 
  -8   0   8     2868.77     3138.83    207.12 o 
  -6   0   8    21381.03    20073.41    448.32 o 
  -4   0   8     3617.27     3907.83    167.27 o 
  -2   0   8     1422.36     1899.92     73.31 o 
   0   0   8    56369.14    57332.75    235.35 o 
   2   0   8     4191.10     4064.74     48.89 o 
   4   0   8    12881.46    13277.30    153.39 o 
   6   0   8      569.69      517.55     61.31 o 
   8   0   8     1005.13     1006.51     98.45 o 
 -10   1   8       15.07      -28.59     28.59 o 
  -9   1   8      459.40      395.10     84.59 o 
  -8   1   8      988.90      973.68     82.09 o 
  -7   1   8     1726.34     1623.82    154.33 o 
  -6   1   8      114.13      121.93     29.47 o 
  -5   1   8      155.05      157.77     33.82 o 
  -4   1   8     2603.85     2557.64     96.02 o 
  -3   1   8      167.96      272.78     20.31 o 
  -2   1   8     1055.21      956.26     32.81 o 
  -1   1   8    31473.00    31439.15    162.15 o 
   0   1   8     5966.81     6077.97     55.70 o 
   1   1   8        6.16       12.04      4.42 o 
   2   1   8     1891.58     1868.11     30.59 o 
   3   1   8      648.43      628.26     15.09 o 
   4   1   8      147.06      100.97     11.07 o 
   5   1   8    17362.69    17980.02    138.51 o 
   6   1   8       71.01       69.06     11.68 o 
   7   1   8     3224.29     3473.79     82.61 o 
   8   1   8      530.92      521.52     41.35 o 
   9   1   8      464.33      470.28     74.11 o 
 -10   2   8        5.79       20.04     46.13 o 
  -9   2   8     1821.81     1776.29    118.24 o 
  -8   2   8       19.88       18.15     34.65 o 
  -7   2   8     1401.10     1358.24    157.14 o 
  -6   2   8     4770.62     4922.87    259.63 o 
  -5   2   8     1822.89     1763.89     87.62 o 
  -4   2   8     2700.09     2614.47     90.86 o 
  -3   2   8     1261.93     1202.31     48.69 o 
  -2   2   8     1016.17     1023.47     34.38 o 
  -1   2   8       66.12       76.35      9.13 o 
   0   2   8    24295.03    23807.46    134.82 o 
   1   2   8      173.53      167.28     10.30 o 
   2   2   8     5968.49     5675.52     53.39 o 
   3   2   8      847.91      847.85     22.27 o 
   4   2   8     1494.50     1530.44     29.60 o 
   5   2   8     2673.32     2585.42     43.11 o 
   6   2   8      283.28      300.62     21.21 o 
   7   2   8      354.49      330.20     34.36 o 
   8   2   8       94.18       96.33     25.54 o 
   9   2   8      891.03      989.40    108.07 o 
 -10   3   8       35.55       -5.39     26.63 o 
  -9   3   8      386.52      335.14     55.50 o 
  -8   3   8     5872.83     5859.30    201.00 o 
  -7   3   8      124.14      147.89     89.66 o 
  -6   3   8       57.94       26.12     20.43 o 
  -5   3   8      427.35      434.18     44.78 o 
  -4   3   8     1387.67     1354.99     71.08 o 
  -3   3   8     9598.79     9756.94    120.95 o 
  -2   3   8     6842.28     6959.05    105.51 o 
  -1   3   8    24732.96    25027.04    175.37 o 
   0   3   8    13287.65    13618.84    147.72 o 
   1   3   8     2490.18     2369.76     39.15 o 
   2   3   8     3093.01     2846.61     39.59 o 
   3   3   8     6629.54     6384.56    118.66 o 
   4   3   8      405.01      428.29     15.63 o 
   5   3   8     9056.40     9038.72     79.18 o 
   6   3   8       18.55       18.65      9.01 o 
   7   3   8     3190.13     3151.67     95.09 o 
   8   3   8      210.50      202.29     27.37 o 
   9   3   8      482.44      449.96     74.04 o 
 -10   4   8      561.33      605.71     76.48 o 
  -9   4   8     2268.04     2253.82    134.53 o 
  -8   4   8       30.25       27.35     21.43 o 
  -7   4   8      959.71     1052.75     80.88 o 
  -6   4   8       34.73       -0.90     21.94 o 
  -5   4   8        4.48      -24.34     24.34 o 
  -4   4   8     1934.59     1673.52     80.83 o 
  -3   4   8    11089.06    11201.89    186.89 o 
  -2   4   8     4182.15     4437.24     87.09 o 
  -1   4   8     4521.68     4888.86     81.00 o 
   0   4   8      256.00      290.51     22.39 o 
   1   4   8     1479.63     1280.95     27.81 o 
   2   4   8     2771.40     2655.73     87.79 o 
   3   4   8     1196.47     1038.15     20.94 o 
   4   4   8      172.51      177.68     11.90 o 
   5   4   8      944.28      954.34     26.69 o 
   6   4   8      276.52      241.27     15.35 o 
   7   4   8     5034.25     4944.11    187.16 o 
   8   4   8     2290.23     2224.91    101.93 o 
   9   4   8       10.00       21.79     24.34 o 
 -10   5   8      347.96      287.52     83.11 o 
  -9   5   8      339.55      336.43     53.72 o 
  -8   5   8     2469.20     2398.75    131.03 o 
  -7   5   8       45.77       14.06     25.58 o 
  -6   5   8     1632.56     1702.72    145.94 o 
  -5   5   8     3197.47     2967.61    117.95 o 
  -4   5   8      932.92      917.66     64.12 o 
  -3   5   8     4310.77     4268.28     90.96 o 
  -2   5   8     1426.47     1647.23     44.93 o 
  -1   5   8     4489.62     5139.18    100.04 o 
   0   5   8     1050.56     1137.02     31.31 o 
   1   5   8     3336.24     3224.86     52.23 o 
   2   5   8     3242.27     3019.80     43.15 o 
   3   5   8     7159.55     7254.55     55.09 o 
   4   5   8        2.49       -2.17      4.59 o 
   5   5   8       27.31       22.97      5.94 o 
   6   5   8      859.76      990.47     32.82 o 
   7   5   8     1470.77     1519.57     59.35 o 
   8   5   8     2492.47     2624.55     94.98 o 
   9   5   8     2051.82     2154.40    164.05 o 
 -10   6   8     1781.08     2067.69    138.23 o 
  -9   6   8      127.61      125.01     72.90 o 
  -8   6   8     1741.29     1834.63    115.67 o 
  -7   6   8       30.87       32.85     39.46 o 
  -6   6   8      350.04      399.58     53.95 o 
  -5   6   8      110.93      136.56     40.55 o 
  -4   6   8     6271.24     6569.27    328.50 o 
  -3   6   8     1513.98     1435.74     71.18 o 
  -2   6   8     9516.79     9146.42    108.57 o 
  -1   6   8      418.75      492.75     32.51 o 
   0   6   8     1122.11     1411.57     41.93 o 
   1   6   8      362.15      435.15     30.54 o 
   2   6   8     1351.38     1318.46     33.54 o 
   3   6   8       10.94        6.27      3.18 o 
   4   6   8      934.99      915.17     26.22 o 
   5   6   8      710.78      726.60     37.41 o 
   6   6   8      341.71      331.79     22.58 o 
   7   6   8     1285.66     1325.15     56.29 o 
   8   6   8      130.31      144.13     24.98 o 
   9   6   8      703.40      633.29     90.98 o 
  -9   7   8        3.18       23.26     24.72 o 
  -8   7   8      161.01      170.82     39.69 o 
  -7   7   8       19.64        8.39     22.02 o 
  -6   7   8      481.98      579.99     60.03 o 
  -5   7   8    10652.87    11217.49    234.51 o 
  -4   7   8        1.08       31.83     12.82 o 
  -3   7   8     8237.11     8424.46    174.19 o 
  -2   7   8     1722.19     1890.08     51.46 o 
  -1   7   8     2383.96     2503.44     54.07 o 
   0   7   8     1699.14     1729.78     36.40 o 
   1   7   8     6284.87     5902.89     84.29 o 
   2   7   8     3207.32     3318.60     47.22 o 
   3   7   8    10175.64     9905.07     96.28 o 
   4   7   8       67.56       62.32      9.94 o 
   5   7   8      593.39      552.35     25.04 o 
   6   7   8     1112.80     1173.81     41.85 o 
   7   7   8     1886.66     1808.70     66.90 o 
   8   7   8      366.74      374.82     49.28 o 
   9   7   8     2670.25     2983.97    146.40 o 
  -9   8   8     1068.14     1119.54    107.10 o 
  -8   8   8     1416.45     1397.49    104.04 o 
  -7   8   8     1395.19     1327.39     95.48 o 
  -6   8   8        1.39       41.51     24.87 o 
  -5   8   8        2.32       27.40     21.90 o 
  -4   8   8     5841.74     5703.09    123.51 o 
  -3   8   8     1608.67     1666.93     64.45 o 
  -2   8   8     3355.61     3070.66     75.73 o 
  -1   8   8       88.35       75.82     11.56 o 
   0   8   8     1324.76     1540.66     45.10 o 
   1   8   8     6444.78     6457.83     93.93 o 
   2   8   8      864.65      919.33     32.39 o 
   3   8   8      794.18      883.97     41.10 o 
   4   8   8     8523.56     8434.61    129.62 o 
   5   8   8      146.23      173.29     14.71 o 
   6   8   8      162.58      125.59     15.98 o 
   7   8   8       15.85        0.07     17.55 o 
   8   8   8     1152.77      998.87     80.80 o 
   9   8   8       90.97      135.29     35.93 o 
  -9   9   8       76.20       62.92     34.90 o 
  -8   9   8      735.77      690.74     75.61 o 
  -7   9   8       90.19       84.25     29.03 o 
  -6   9   8     1961.27     1909.72    108.56 o 
  -5   9   8     4191.42     4058.30    148.00 o 
  -4   9   8     3033.45     2859.11    202.46 o 
  -3   9   8      954.10      976.78     49.69 o 
  -2   9   8       42.04       46.70     11.94 o 
  -1   9   8      279.84      307.30     18.98 o 
   0   9   8      523.85      721.44     24.68 o 
   1   9   8     9504.08     9348.30     90.66 o 
   2   9   8     3370.82     3401.75     57.78 o 
   3   9   8     6388.02     6393.43    115.84 o 
   4   9   8     1506.35     1430.09     42.42 o 
   5   9   8     2270.40     2117.00    102.25 o 
   6   9   8      383.84      406.26     40.02 o 
   7   9   8     1133.36     1183.93     56.85 o 
   8   9   8      176.31      232.47     33.77 o 
  -9  10   8      610.96      658.28    101.82 o 
  -8  10   8      526.53      616.19     96.76 o 
  -7  10   8     2594.11     2432.11    133.42 o 
  -6  10   8      283.05      248.54     88.64 o 
  -5  10   8      513.02      438.87     67.09 o 
  -4  10   8     1259.57     1347.20     62.76 o 
  -3  10   8     2721.02     2740.84    103.49 o 
  -2  10   8      269.13      255.04     28.16 o 
  -1  10   8      622.95      619.83     34.66 o 
   0  10   8      956.60      973.16     29.07 o 
   1  10   8     5417.92     5482.02     72.39 o 
   2  10   8     1128.90     1071.26     30.48 o 
   3  10   8       87.71      105.28     17.29 o 
   4  10   8     3335.58     3008.58    104.25 o 
   5  10   8     2229.91     2142.71     57.04 o 
   6  10   8       69.15       63.92     19.51 o 
   7  10   8      316.57      355.43     32.61 o 
   8  10   8      128.64      163.78     29.97 o 
  -9  11   8      153.98      167.83     45.07 o 
  -8  11   8     3972.37     4265.16    189.23 o 
  -7  11   8       14.42      -16.09     21.23 o 
  -6  11   8       78.10      114.38     34.37 o 
  -5  11   8     1217.65     1273.03     65.10 o 
  -4  11   8      377.56      510.07     40.60 o 
  -3  11   8      755.30      854.23     60.76 o 
  -2  11   8     3263.37     3160.55     89.39 o 
  -1  11   8     3347.18     3243.46     69.84 o 
   0  11   8     2034.49     1890.93     47.94 o 
   1  11   8     4490.23     4581.55     79.93 o 
   2  11   8     2091.47     2079.53     54.31 o 
   3  11   8      600.57      604.55     39.69 o 
   4  11   8       23.53       15.36      7.69 o 
   5  11   8     2175.60     2172.74    109.57 o 
   6  11   8     2643.52     2800.54     98.22 o 
   7  11   8     1558.35     1583.52     68.45 o 
   8  11   8      527.29      553.51     58.12 o 
  -8  12   8      339.27      332.94    132.07 o 
  -7  12   8      174.13      240.89     33.74 o 
  -6  12   8     7167.23     7765.64    168.69 o 
  -5  12   8      862.71      789.05     55.86 o 
  -4  12   8     1142.33     1125.12     72.08 o 
  -3  12   8      264.98      278.77     29.60 o 
  -2  12   8       12.10       -8.40      8.44 o 
  -1  12   8      761.43      791.09     36.42 o 
   0  12   8     3039.52     2932.53     75.38 o 
   1  12   8     1549.70     1577.97     56.15 o 
   2  12   8     2246.10     2120.51     74.73 o 
   3  12   8      175.99      161.86     30.15 o 
   4  12   8      425.07      408.54     48.82 o 
   5  12   8     1288.50     1106.89     81.33 o 
   6  12   8      456.44      377.62     39.79 o 
   7  12   8      368.76      359.86     42.44 o 
   8  12   8      179.64      200.96     34.51 o 
  -8  13   8       24.12        5.87     33.06 o 
  -7  13   8     1117.21     1195.83    100.45 o 
  -6  13   8      247.83      250.93     32.59 o 
  -5  13   8      194.60      172.46     27.89 o 
  -4  13   8       56.19       28.57     19.46 o 
  -3  13   8      483.24      436.07     68.32 o 
  -2  13   8      895.40      843.17     62.98 o 
  -1  13   8    11020.66    10918.29    137.28 o 
   0  13   8      911.66      953.21     36.74 o 
   1  13   8     4447.37     4344.04     89.90 o 
   2  13   8        2.58        6.91     10.62 o 
   3  13   8     1640.11     1635.69    124.39 o 
   4  13   8      408.07      365.29     48.92 o 
   5  13   8     4633.09     4742.25    168.99 o 
   6  13   8      948.59      960.53     80.96 o 
   7  13   8     1809.44     1855.58    150.06 o 
  -8  14   8      987.67     1113.55    151.29 o 
  -7  14   8        3.98       30.61     29.90 o 
  -6  14   8     9535.30    10267.45    199.56 o 
  -5  14   8      588.62      574.01     48.09 o 
  -4  14   8     1210.36     1158.68     76.21 o 
  -3  14   8       15.94      -16.09     17.95 o 
  -2  14   8      595.31      649.62     55.98 o 
  -1  14   8      609.92      651.73     34.54 o 
   0  14   8     4928.49     4884.72     85.17 o 
   1  14   8       13.21       18.39      7.52 o 
   2  14   8     1678.59     1572.41     43.11 o 
   3  14   8      543.82      500.52     40.67 o 
   4  14   8     3476.06     3426.92    142.97 o 
   5  14   8       15.07       18.84     22.74 o 
   6  14   8      494.46      470.92     60.09 o 
   7  14   8      268.04      284.67     73.98 o 
  -7  15   8     1442.44     1554.96    173.75 o 
  -6  15   8      497.32      492.00     66.36 o 
  -5  15   8      401.72      376.43     38.60 o 
  -4  15   8       56.95       30.18     18.78 o 
  -3  15   8       55.59        9.95     16.14 o 
  -2  15   8      166.47      219.98     34.55 o 
  -1  15   8     6882.92     6589.55    110.32 o 
   0  15   8     1563.56     1537.46     50.01 o 
   1  15   8      869.33      845.50     32.96 o 
   2  15   8       23.08       31.54      5.90 o 
   3  15   8     2297.94     2398.34    176.01 o 
   4  15   8       43.64       98.77     45.69 o 
   5  15   8     6249.18     6372.62    205.18 o 
   6  15   8      307.48      350.07     99.58 o 
   7  15   8     1652.15     1508.79    108.58 o 
  -7  16   8       13.29       16.73     23.12 o 
  -6  16   8     2846.63     3010.78    315.64 o 
  -5  16   8        0.35       17.31     18.38 o 
  -4  16   8      311.98      300.01     85.84 o 
  -3  16   8     1555.47     1500.35    121.75 o 
  -2  16   8       16.48        1.20     28.68 o 
  -1  16   8      645.10      644.54     42.60 o 
   0  16   8     5563.46     5331.12     95.34 o 
   1  16   8        5.66        9.83      7.98 o 
   2  16   8     1440.37     1462.42     66.22 o 
   3  16   8      667.90      681.29     66.51 o 
   4  16   8      359.45      374.99     52.92 o 
   5  16   8      284.33      314.78     49.90 o 
   6  16   8      290.95      327.90     52.36 o 
  -7  17   8      325.94      382.52     64.10 o 
  -6  17   8      643.56      802.07    178.13 o 
  -5  17   8       70.65       -8.07     50.57 o 
  -4  17   8     1759.10     1852.99    101.72 o 
  -3  17   8      107.19      136.61     31.81 o 
  -2  17   8     1276.90     1249.05     61.28 o 
  -1  17   8     3016.36     2936.33     90.62 o 
   0  17   8      519.68      423.21     34.91 o 
   1  17   8       77.46       92.24     16.88 o 
   2  17   8     3021.17     3011.45    210.14 o 
   3  17   8      938.53      930.20     79.24 o 
   4  17   8      997.89     1142.49    112.73 o 
   5  17   8     2391.52     2327.99    131.57 o 
   6  17   8      201.01      220.84     45.77 o 
  -6  18   8      679.06      829.00     94.66 o 
  -5  18   8      216.43      305.52     77.39 o 
  -4  18   8     1004.07      978.45     73.69 o 
  -3  18   8     4086.08     3984.84    147.46 o 
  -2  18   8      230.93      230.53     52.00 o 
  -1  18   8       48.16       65.11     17.04 o 
   0  18   8      361.53      335.03     30.52 o 
   1  18   8      356.77      386.83     49.40 o 
   2  18   8       17.78      -10.07     23.88 o 
   3  18   8     3141.20     2984.93    142.93 o 
   4  18   8      947.75      803.92     77.91 o 
   5  18   8      124.45      180.89     39.85 o 
  -6  19   8      126.65      205.90     48.91 o 
  -5  19   8      638.57      704.35     77.54 o 
  -4  19   8     1262.63     1048.17    121.02 o 
  -3  19   8      215.11      193.21     48.59 o 
  -2  19   8      631.07      662.84     47.97 o 
  -1  19   8      718.23      703.95     47.50 o 
   0  19   8        3.15       12.92     21.59 o 
   1  19   8     2420.14     2582.14    128.89 o 
   2  19   8      785.94      785.33     74.20 o 
   3  19   8      740.11      891.93     82.09 o 
   4  19   8      168.75      151.30     38.91 o 
   5  19   8      382.66      359.40     63.81 o 
  -5  20   8      113.42       38.35     38.49 o 
  -4  20   8     1334.46     1384.66    142.43 o 
  -3  20   8      542.15      711.41     91.15 o 
  -2  20   8      634.73      641.82     47.94 o 
  -1  20   8        0.20      -10.96     15.52 o 
   0  20   8       37.46       12.39     19.45 o 
   1  20   8      331.12      289.47     52.42 o 
   2  20   8        2.18        8.48     20.97 o 
   3  20   8      917.55      880.30    120.94 o 
   4  20   8      395.79      324.04     73.27 o 
  -4  21   8       98.82       19.14     40.67 o 
  -3  21   8      111.77      170.73     59.87 o 
  -2  21   8       19.56       37.70     23.01 o 
  -1  21   8        5.11      -22.62     24.31 o 
   0  21   8       47.66       25.74     31.98 o 
   1  21   8     2532.17     2631.46    237.15 o 
   2  21   8      241.40      191.28     55.65 o 
   3  21   8      429.53      415.82     75.26 o 
  -3  22   8        0.72      -25.33     34.94 o 
  -2  22   8      389.89      386.14     78.57 o 
  -1  22   8      517.94      457.10     94.83 o 
   0  22   8      275.33      258.22     46.42 o 
   1  22   8        0.89      -16.87     23.26 o 
   2  22   8      482.38      539.04     65.93 o 
  -1  23   8      110.94      107.40     43.57 o 
   0  23   8        2.98      -28.30     28.30 o 
  -9   0   9     4908.48     4514.25    266.19 o 
  -7   0   9       44.26       79.14     42.30 o 
  -5   0   9     8690.24     8664.74    278.54 o 
  -3   0   9     1607.00     1827.56     74.42 o 
  -1   0   9    26812.48    28983.20    227.48 o 
   1   0   9    37222.95    37195.38    353.43 o 
   3   0   9     1214.07     1300.47     35.82 o 
   5   0   9        8.00       -2.11      8.20 o 
   7   0   9     3686.49     3683.78    121.10 o 
 -10   1   9      756.09      922.83     91.37 o 
  -9   1   9        0.13       -2.85     51.09 o 
  -8   1   9      564.72      626.43     68.01 o 
  -7   1   9      135.09      129.85     30.65 o 
  -6   1   9      671.94      685.64     61.51 o 
  -5   1   9      695.36      636.05     53.84 o 
  -4   1   9     4398.73     4537.00     93.58 o 
  -3   1   9     1560.67     1799.18     77.79 o 
  -2   1   9    23214.13    23392.47    165.82 o 
  -1   1   9     4356.64     4609.77     62.88 o 
   0   1   9    31317.90    32616.18    252.29 o 
   1   1   9       11.31       17.08      5.72 o 
   2   1   9        3.92        7.42      4.17 o 
   3   1   9       13.71       12.41      3.74 o 
   4   1   9     8402.50     8289.50     65.06 o 
   5   1   9      676.78      625.27     23.15 o 
   6   1   9     4373.39     4423.02     77.97 o 
   7   1   9      217.03      215.48     21.42 o 
   8   1   9     2238.23     2312.87     84.82 o 
 -10   2   9     1069.99     1206.30    105.53 o 
  -9   2   9      559.71      536.92     66.73 o 
  -8   2   9       61.72       66.21     34.68 o 
  -7   2   9     1637.05     1608.97     98.72 o 
  -6   2   9     1864.45     1883.50     99.12 o 
  -5   2   9    10353.64    10020.61    211.71 o 
  -4   2   9     2326.70     2748.43     93.73 o 
  -3   2   9     1921.00     1881.02     54.00 o 
  -2   2   9     8402.42     8493.66    177.01 o 
  -1   2   9     9156.15     9226.69     90.17 o 
   0   2   9       65.31       35.77      6.15 o 
   1   2   9     7059.60     6813.70     65.93 o 
   2   2   9        4.67       14.27      4.42 o 
   3   2   9     3636.88     3509.95     39.46 o 
   4   2   9      101.40      104.86      8.40 o 
   5   2   9       37.64       26.16      7.84 o 
   6   2   9     1130.13     1106.51     35.68 o 
   7   2   9        7.42       17.43      9.73 o 
   8   2   9     2394.47     2573.90     90.44 o 
 -10   3   9      178.64      165.84     40.82 o 
  -9   3   9      880.39      776.54     80.82 o 
  -8   3   9      106.68      113.18     33.30 o 
  -7   3   9     1891.33     1900.55    108.63 o 
  -6   3   9      986.58      866.34     78.90 o 
  -5   3   9     1569.81     1556.57    152.66 o 
  -4   3   9     2045.21     2309.42     66.35 o 
  -3   3   9     1156.75     1103.13     41.94 o 
  -2   3   9      374.47      297.76     24.87 o 
  -1   3   9     1211.78     1020.38     49.36 o 
   0   3   9     7304.29     7182.76    109.75 o 
   1   3   9      621.00      843.87     44.82 o 
   2   3   9      221.92      163.76     22.11 o 
   3   3   9     2588.17     2519.31     48.70 o 
   4   3   9     3044.00     2910.64     59.70 o 
   5   3   9        4.28       21.35      6.89 o 
   6   3   9     6177.98     6025.86     82.30 o 
   7   3   9      441.11      550.16     39.69 o 
   8   3   9     3278.39     3247.66    102.20 o 
 -10   4   9     2275.47     2466.81    150.48 o 
  -9   4   9      683.64      765.79     81.78 o 
  -8   4   9      510.38      432.14     73.53 o 
  -7   4   9     4565.90     4493.84    167.64 o 
  -6   4   9     2166.40     2112.88    107.48 o 
  -5   4   9      536.51      462.95     47.27 o 
  -4   4   9      762.28      599.24     50.06 o 
  -3   4   9    11581.06    12037.39    325.41 o 
  -2   4   9    14517.46    15269.38    397.02 o 
  -1   4   9    18727.46    19454.49    165.93 o 
   0   4   9      374.13      371.70     25.97 o 
   1   4   9     1844.43     1884.40     34.70 o 
   2   4   9     5993.30     6183.02     55.60 o 
   3   4   9     4658.27     4375.33     62.51 o 
   4   4   9     2830.07     2804.11     43.21 o 
   5   4   9     1842.12     1802.75     36.67 o 
   6   4   9      600.71      565.39     22.88 o 
   7   4   9      264.72      278.68     29.70 o 
   8   4   9     2423.40     2236.48    110.55 o 
   9   4   9       41.24       49.70     26.68 o 
 -10   5   9       78.96      103.89     41.50 o 
  -9   5   9      337.77      335.04     56.07 o 
  -8   5   9     1674.52     1641.11    110.86 o 
  -7   5   9     1858.52     1755.00    107.53 o 
  -6   5   9     1404.90     1286.54     84.77 o 
  -5   5   9     3019.47     2895.02    195.21 o 
  -4   5   9    21851.25    21971.35    230.97 o 
  -3   5   9     3721.42     4011.72    105.04 o 
  -2   5   9      120.68      135.49     17.89 o 
  -1   5   9      502.43      421.64     26.68 o 
   0   5   9       74.75      110.03     14.58 o 
   1   5   9     1011.40     1185.69     36.17 o 
   2   5   9     8713.40     8747.57    102.95 o 
   3   5   9     3447.20     3450.16     41.33 o 
   4   5   9     3704.43     3617.90     46.67 o 
   5   5   9      419.56      454.59     20.37 o 
   6   5   9     1885.25     1865.61     44.13 o 
   7   5   9      140.84      146.39     19.11 o 
   8   5   9      724.70      766.88     67.29 o 
   9   5   9      670.53      717.74     69.01 o 
  -9   6   9     4848.65     5485.32    365.35 o 
  -8   6   9        6.86       16.63     21.95 o 
  -7   6   9      820.29      756.26     75.11 o 
  -6   6   9        3.12       17.42     18.49 o 
  -5   6   9      266.51      263.92     41.99 o 
  -4   6   9      129.17      149.37     21.97 o 
  -3   6   9    18742.85    18281.76    209.37 o 
  -2   6   9        8.87       18.12      9.25 o 
  -1   6   9    11728.64    12539.22    120.14 o 
   0   6   9     2606.30     2511.42     52.05 o 
   1   6   9       71.79       52.41      8.59 o 
   2   6   9     3726.48     3848.32     56.18 o 
   3   6   9     3731.40     3836.13     85.13 o 
   4   6   9     1108.50     1113.92     25.70 o 
   5   6   9     7659.03     7650.59     75.62 o 
   6   6   9     1442.25     1415.21     45.13 o 
   7   6   9      414.47      361.00     40.58 o 
   8   6   9      581.27      563.99     59.43 o 
   9   6   9      315.77      368.87     50.08 o 
  -9   7   9       10.47       10.05     25.95 o 
  -8   7   9     1629.68     1532.88    143.92 o 
  -7   7   9       35.71       36.49     30.51 o 
  -6   7   9      313.40      253.80     43.03 o 
  -5   7   9      529.20      449.29     50.67 o 
  -4   7   9    12046.47    12630.02    180.61 o 
  -3   7   9      144.49       58.76     29.51 o 
  -2   7   9     3434.38     3690.84     65.50 o 
  -1   7   9       34.75       41.67      9.51 o 
   0   7   9      128.16      144.68     12.96 o 
   1   7   9        2.55       10.76      7.33 o 
   2   7   9    22762.21    22358.45    165.23 o 
   3   7   9      234.46      221.37     14.69 o 
   4   7   9     4631.01     4470.71     60.77 o 
   5   7   9      981.31      926.96     31.16 o 
   6   7   9      190.33      145.04     19.05 o 
   7   7   9       46.71       44.27     12.79 o 
   8   7   9     2016.90     1900.47    136.99 o 
   9   7   9      764.04      892.58     77.85 o 
  -9   8   9     4041.61     4489.60    421.26 o 
  -8   8   9      271.58      398.06     81.69 o 
  -7   8   9       10.41       70.35     31.59 o 
  -6   8   9     1134.10     1140.71     83.50 o 
  -5   8   9      101.06       59.78     26.84 o 
  -4   8   9     1787.73     1856.98     71.21 o 
  -3   8   9    16581.42    16728.33    204.55 o 
  -2   8   9      167.12      157.93     16.87 o 
  -1   8   9     1645.49     1388.42     43.05 o 
   0   8   9     3244.81     3205.92     56.20 o 
   1   8   9     2695.40     2667.28     63.57 o 
   2   8   9     7060.85     7071.60     81.23 o 
   3   8   9     3103.02     3186.72     98.14 o 
   4   8   9       59.82       59.49      7.77 o 
   5   8   9     4512.33     4629.32    100.97 o 
   6   8   9      125.09       99.91     17.89 o 
   7   8   9     1455.55     1492.39     61.34 o 
   8   8   9      448.97      484.10     46.09 o 
  -9   9   9       93.65       71.65     30.26 o 
  -8   9   9        5.76       44.26     25.71 o 
  -7   9   9      837.05      780.57     75.05 o 
  -6   9   9      206.51      235.46     42.02 o 
  -5   9   9     1038.07     1029.72     96.59 o 
  -4   9   9      406.27      392.26     46.29 o 
  -3   9   9      972.36     1000.69     52.87 o 
  -2   9   9     1891.66     2011.96     51.17 o 
  -1   9   9     1688.94     1594.57     48.13 o 
   0   9   9      216.40      229.21     25.31 o 
   1   9   9      207.47      212.76     29.53 o 
   2   9   9     8583.94     8410.51    114.33 o 
   3   9   9     1425.33     1552.34     56.96 o 
   4   9   9     1582.97     1596.11     66.59 o 
   5   9   9      663.60      644.84     25.61 o 
   6   9   9      191.59      203.10     27.48 o 
   7   9   9      504.04      506.55     45.64 o 
   8   9   9     2926.73     2969.40    144.54 o 
  -9  10   9     2030.07     2078.07    182.72 o 
  -8  10   9      439.00      453.21     67.26 o 
  -7  10   9     2436.21     2359.75    161.14 o 
  -6  10   9      100.40       82.14     26.34 o 
  -5  10   9     1037.73     1117.28     81.36 o 
  -4  10   9      102.62       90.18     20.72 o 
  -3  10   9    18029.55    19107.68    280.00 o 
  -2  10   9      610.80      607.97     36.90 o 
  -1  10   9     6773.50     6737.62     84.03 o 
   0  10   9     1110.14     1014.97     29.74 o 
   1  10   9       63.15       92.27     12.04 o 
   2  10   9     6816.19     6958.40     80.74 o 
   3  10   9     4407.66     4278.15    111.22 o 
   4  10   9      213.93      175.22     27.31 o 
   5  10   9     3093.52     2975.80    127.05 o 
   6  10   9      286.80      273.87     31.34 o 
   7  10   9       53.84       53.63     25.97 o 
   8  10   9     1008.37     1037.24     70.17 o 
  -9  11   9      311.46      270.66     50.70 o 
  -8  11   9       11.32        3.49     24.63 o 
  -7  11   9     2519.12     2559.99    140.32 o 
  -6  11   9       73.88       70.69     26.18 o 
  -5  11   9     2190.34     2203.85     87.59 o 
  -4  11   9      191.53      189.77     26.72 o 
  -3  11   9     1200.70     1306.52     76.70 o 
  -2  11   9        7.19       -3.48      6.73 o 
  -1  11   9     3701.05     3553.25     73.50 o 
   0  11   9      641.05      717.00     29.88 o 
   1  11   9     2057.12     1969.64     64.60 o 
   2  11   9     3250.66     3249.67     60.15 o 
   3  11   9     2861.48     2955.13     95.54 o 
   4  11   9      763.05      806.80     47.62 o 
   5  11   9     1050.82     1041.72     78.22 o 
   6  11   9     1366.18     1267.35     65.98 o 
   7  11   9      582.51      463.21     58.62 o 
   8  11   9     1754.80     1862.84     94.73 o 
  -8  12   9      185.54      214.47     47.10 o 
  -7  12   9     6189.12     6108.81    159.36 o 
  -6  12   9      289.95      371.95     39.81 o 
  -5  12   9     9631.62     9799.42    217.51 o 
  -4  12   9      363.38      315.64     34.30 o 
  -3  12   9     4622.38     4564.19    112.63 o 
  -2  12   9      323.40      299.29     29.76 o 
  -1  12   9      353.68      325.57     23.90 o 
   0  12   9      160.08      152.36     15.64 o 
   1  12   9     4380.78     4321.99     95.07 o 
   2  12   9        8.38       10.60      5.55 o 
   3  12   9     1981.67     1904.75     99.67 o 
   4  12   9     2485.31     2319.30    212.59 o 
   5  12   9       66.31       29.05     71.63 o 
   6  12   9       45.31       61.29     26.53 o 
   7  12   9       86.58       81.15     45.44 o 
   8  12   9       24.05       35.22     20.43 o 
  -8  13   9      504.40      556.34     74.63 o 
  -7  13   9       11.12       22.83     14.45 o 
  -6  13   9      586.62      676.20     53.58 o 
  -5  13   9      752.58      736.39     53.57 o 
  -4  13   9       15.28        4.37     16.35 o 
  -3  13   9       85.89       66.95     32.43 o 
  -2  13   9      752.52      687.22     59.79 o 
  -1  13   9      661.57      606.18     33.62 o 
   0  13   9     5374.36     5137.46    113.91 o 
   1  13   9        7.78       15.49     16.13 o 
   2  13   9      934.63      865.38     35.18 o 
   3  13   9      954.47      891.06    103.81 o 
   4  13   9     1787.41     1730.77    101.39 o 
   5  13   9      365.62      373.81     49.55 o 
   6  13   9     3566.22     3698.78    266.34 o 
   7  13   9      404.32      419.02     85.77 o 
  -8  14   9       48.01       36.88     34.47 o 
  -7  14   9     1280.29     1390.99    111.87 o 
  -6  14   9     1652.50     1735.75     85.69 o 
  -5  14   9     4709.71     5134.57    141.77 o 
  -4  14   9      801.64      669.74    104.96 o 
  -3  14   9      104.46       97.56     27.46 o 
  -2  14   9      222.23      200.95     39.53 o 
  -1  14   9       25.22       20.98      9.23 o 
   0  14   9      941.70      902.22     43.40 o 
   1  14   9     5103.53     4959.42    175.24 o 
   2  14   9      365.79      314.03     21.57 o 
   3  14   9        4.44        2.69     17.61 o 
   4  14   9       29.85       49.12     50.52 o 
   5  14   9      189.06      186.55     37.62 o 
   6  14   9      281.32      211.94     42.97 o 
   7  14   9      422.45      522.58    125.58 o 
  -7  15   9      248.07      186.90     63.11 o 
  -6  15   9      759.14      753.56     57.36 o 
  -5  15   9        4.91       12.05     18.64 o 
  -4  15   9      410.98      481.80     53.59 o 
  -3  15   9       74.80       95.45     26.82 o 
  -2  15   9     1060.06      958.47     71.39 o 
  -1  15   9      200.52      208.20     27.30 o 
   0  15   9     5462.04     5100.98    130.64 o 
   1  15   9      230.62      211.11     31.88 o 
   2  15   9      816.25      654.21     47.99 o 
   3  15   9      105.47      182.04     39.21 o 
   4  15   9     3351.87     3039.99    140.56 o 
   5  15   9        2.82       -2.04     22.72 o 
   6  15   9     4333.25     4703.10    186.26 o 
   7  15   9        3.88      -22.29     33.90 o 
  -7  16   9      961.70     1086.99    102.53 o 
  -6  16   9        1.65       26.24     29.32 o 
  -5  16   9     3448.64     3594.20    143.40 o 
  -4  16   9      680.43      705.72     64.73 o 
  -3  16   9      845.51      834.65     57.07 o 
  -2  16   9      927.86      845.73     68.78 o 
  -1  16   9     3404.31     3141.23    130.42 o 
   0  16   9       33.25       16.59     13.84 o 
   1  16   9     4539.73     4542.39    161.39 o 
   2  16   9      238.29      257.69     42.74 o 
   3  16   9      349.14      348.97     50.29 o 
   4  16   9     1392.09     1417.70     98.84 o 
   5  16   9      373.61      453.39     58.48 o 
   6  16   9        8.44       19.32     24.74 o 
  -6  17   9       52.21       64.34     32.54 o 
  -5  17   9       47.95       48.24     39.81 o 
  -4  17   9      158.69       97.83     28.41 o 
  -3  17   9      273.59      184.66     34.38 o 
  -2  17   9      205.72      247.37     68.62 o 
  -1  17   9        6.56       35.51     24.21 o 
   0  17   9     1167.61     1250.71     86.85 o 
   1  17   9      671.85      607.07     62.89 o 
   2  17   9     1183.86     1137.30     85.75 o 
   3  17   9     3600.17     3581.17    160.67 o 
   4  17   9     1383.48     1246.76     94.65 o 
   5  17   9      171.90      150.34     41.30 o 
   6  17   9     2388.26     2488.92    141.55 o 
  -6  18   9      323.65      382.15     70.92 o 
  -5  18   9      904.99      735.37    115.27 o 
  -4  18   9        2.27       -4.60     26.18 o 
  -3  18   9     1549.22     1647.86     98.83 o 
  -2  18   9      863.96      810.92     70.23 o 
  -1  18   9     1238.31     1260.19    172.76 o 
   0  18   9      459.85      539.75     60.29 o 
   1  18   9      333.12      287.62     54.51 o 
   2  18   9      331.22      302.05     48.27 o 
   3  18   9      473.95      529.38     63.18 o 
   4  18   9     1924.12     1900.46    120.45 o 
   5  18   9     1330.36     1412.60    105.96 o 
  -5  19   9      406.10      467.68     68.68 o 
  -4  19   9      105.09      178.01     58.75 o 
  -3  19   9      675.95      651.89     64.06 o 
  -2  19   9      534.95      560.30     59.80 o 
  -1  19   9      101.45       65.82     44.64 o 
   0  19   9       30.07       44.45     26.30 o 
   1  19   9      435.20      344.02     50.57 o 
   2  19   9     1496.64     1473.49    104.23 o 
   3  19   9      943.55      858.69     81.33 o 
   4  19   9      735.89      625.87    166.37 o 
   5  19   9       10.17       31.81     26.04 o 
  -5  20   9        5.67      -38.21     38.21 o 
  -4  20   9      828.53      780.61    114.50 o 
  -3  20   9     2709.82     2766.34    131.57 o 
  -2  20   9     1241.78     1395.63     95.73 o 
  -1  20   9      286.36      263.56     43.20 o 
   0  20   9      123.22       65.84     58.79 o 
   1  20   9       87.89       55.01     48.62 o 
   2  20   9       19.28       19.26     20.03 o 
   3  20   9      524.42      514.31     64.66 o 
   4  20   9     1338.83     1325.64    218.91 o 
  -4  21   9      991.25     1011.02    125.06 o 
  -3  21   9      216.35      258.23     70.09 o 
  -2  21   9      167.21       92.53     29.12 o 
  -1  21   9       16.36      -28.78     28.78 o 
   0  21   9       11.58       57.92     24.21 o 
   1  21   9      108.41      140.02     48.09 o 
   2  21   9     2335.07     2276.36    132.28 o 
   3  21   9       11.31       16.37     26.21 o 
  -2  22   9       29.58      -12.55     20.83 o 
  -1  22   9      200.01      194.27     43.51 o 
   0  22   9       44.56       59.54     26.34 o 
   1  22   9      114.14       50.18     24.71 o 
   2  22   9      100.96       83.16     33.82 o 
 -10   0  10      995.18     1048.89    142.13 o 
  -8   0  10        0.65      -31.57     38.62 o 
  -6   0  10    25712.19    25947.19    527.37 o 
  -4   0  10     9824.75    10251.86    198.70 o 
  -2   0  10     2376.67     2694.00     81.37 o 
   0   0  10    23335.83    24757.19    174.65 o 
   2   0  10    16223.61    15867.60    120.86 o 
   4   0  10     1782.86     2077.53     58.33 o 
   6   0  10      153.18      159.34     49.88 o 
   8   0  10     2304.06     2180.93     99.36 o 
 -10   1  10      304.78      285.55     53.34 o 
  -9   1  10      364.47      363.87     56.55 o 
  -8   1  10      815.67      823.94     77.34 o 
  -7   1  10     7828.83     7796.19    272.70 o 
  -6   1  10     1798.18     1706.20     96.73 o 
  -5   1  10     2324.42     2494.41    174.43 o 
  -4   1  10       76.82       26.45     14.69 o 
  -3   1  10     1560.03     1527.44     49.44 o 
  -2   1  10       17.79        6.77      6.74 o 
  -1   1  10     5109.65     4996.18     67.61 o 
   0   1  10      964.31     1004.57     26.23 o 
   1   1  10     5577.50     5684.90     61.95 o 
   2   1  10        2.78        5.11      4.63 o 
   3   1  10      388.27      349.52     12.06 o 
   4   1  10     1916.08     2004.52     33.59 o 
   5   1  10     3391.34     3492.51     58.48 o 
   6   1  10       24.87       30.10     10.69 o 
   7   1  10     5177.22     5603.23    107.65 o 
   8   1  10        0.63       10.70     16.39 o 
 -10   2  10     1223.19     1072.32    172.72 o 
  -9   2  10     1824.35     1864.09    123.32 o 
  -8   2  10     1567.47     1507.08    104.66 o 
  -7   2  10      736.09      693.81     67.47 o 
  -6   2  10    12542.78    12430.01    429.83 o 
  -5   2  10     3690.81     3609.54    148.95 o 
  -4   2  10     7488.29     7325.59    119.10 o 
  -3   2  10     1733.88     1836.34     62.48 o 
  -2   2  10        9.56       42.90      9.39 o 
  -1   2  10     8758.10     9849.84    183.20 o 
   0   2  10    24213.63    24591.74    256.73 o 
   1   2  10     6155.51     5902.34     64.75 o 
   2   2  10     9667.25     9384.15     81.83 o 
   3   2  10      329.81      393.33     17.49 o 
   4   2  10      115.87      102.90      7.71 o 
   5   2  10     4371.06     4258.60     59.07 o 
   6   2  10      487.08      482.17     23.91 o 
   7   2  10      550.36      644.28     42.76 o 
   8   2  10     1943.17     2202.69    105.00 o 
 -10   3  10      224.06      249.25     52.14 o 
  -9   3  10     1088.01      927.66     86.80 o 
  -8   3  10     1786.72     1885.49    250.19 o 
  -7   3  10      315.66      364.24     48.70 o 
  -6   3  10      104.12      110.31     28.17 o 
  -5   3  10      519.41      497.78     49.95 o 
  -4   3  10     3140.00     3264.83     80.39 o 
  -3   3  10      759.64      744.04     35.14 o 
  -2   3  10     1419.84     1624.16     53.95 o 
  -1   3  10    13542.45    14760.24    143.18 o 
   0   3  10     1364.47     1138.18     33.75 o 
   1   3  10     2664.43     2518.14     50.36 o 
   2   3  10     1031.35      975.36     26.36 o 
   3   3  10      708.02      755.79     22.80 o 
   4   3  10     3828.92     3728.18     46.06 o 
   5   3  10     8136.85     7896.85    141.60 o 
   6   3  10     1094.13     1133.29     35.59 o 
   7   3  10     3647.44     3716.35    111.72 o 
   8   3  10      228.94      294.93     41.08 o 
   9   3  10      322.14      257.77     63.83 o 
 -10   4  10      341.58      297.33     55.93 o 
  -9   4  10      775.81      747.38     79.87 o 
  -8   4  10     3403.70     3564.72    161.72 o 
  -7   4  10       15.24       18.71     23.22 o 
  -6   4  10     1170.68     1077.97     77.68 o 
  -5   4  10      144.38      123.68     37.47 o 
  -4   4  10     8667.27     8151.76    149.21 o 
  -3   4  10     7841.80     8047.88    135.83 o 
  -2   4  10     2974.68     2673.34     70.79 o 
  -1   4  10     3184.84     3199.14     81.99 o 
   0   4  10    25858.03    27199.64    174.26 o 
   1   4  10     6016.43     5845.87     72.19 o 
   2   4  10     9029.70     9163.49     74.52 o 
   3   4  10      613.05      614.69     29.75 o 
   4   4  10      720.48      718.49     22.83 o 
   5   4  10     6417.98     6537.10     82.09 o 
   6   4  10     5670.93     5674.07     93.42 o 
   7   4  10     1891.15     1862.95     62.82 o 
   8   4  10     1362.74     1302.72     84.53 o 
   9   4  10      949.55      829.25    103.64 o 
  -9   5  10       62.56       31.58     29.34 o 
  -8   5  10      664.19      730.07     75.28 o 
  -7   5  10      769.20      691.12     68.44 o 
  -6   5  10      251.14      309.17     46.97 o 
  -5   5  10     2646.45     2460.66    110.44 o 
  -4   5  10      985.05     1077.54     52.93 o 
  -3   5  10      636.99      636.45     47.74 o 
  -2   5  10     1475.73     1391.20     52.81 o 
  -1   5  10      606.09      685.48     34.08 o 
   0   5  10     5298.93     5630.79     84.34 o 
   1   5  10     4558.98     4642.82     60.21 o 
   2   5  10     1888.37     1864.89     48.20 o 
   3   5  10     8932.65     8772.44    102.38 o 
   4   5  10      229.12      217.93     13.47 o 
   5   5  10     1694.85     1711.08     38.50 o 
   6   5  10     2398.74     2447.45     50.38 o 
   7   5  10      706.79      653.16     38.27 o 
   8   5  10      557.02      641.23     61.63 o 
   9   5  10     1960.71     1824.95    156.61 o 
  -9   6  10      112.06      138.35     40.17 o 
  -8   6  10     5180.16     5319.36    213.55 o 
  -7   6  10      481.09      380.57     56.03 o 
  -6   6  10     1234.44     1220.25     84.67 o 
  -5   6  10      771.64      729.59     61.30 o 
  -4   6  10     2203.15     2341.10    113.68 o 
  -3   6  10       23.29        4.07     11.40 o 
  -2   6  10    24564.61    24463.44    184.28 o 
  -1   6  10       99.06       53.41      8.70 o 
   0   6  10     4591.18     4911.27     58.13 o 
   1   6  10       73.76       89.84     10.63 o 
   2   6  10     1999.02     2118.42     38.50 o 
   3   6  10     1329.42     1319.17     30.48 o 
   4   6  10     3089.56     3192.09     47.04 o 
   5   6  10     1816.20     1845.44     41.40 o 
   6   6  10     2793.40     2761.45     72.87 o 
   7   6  10      190.12      139.04     23.13 o 
   8   6  10      173.93      160.99     32.31 o 
  -9   7  10        0.97      -24.61     30.04 o 
  -8   7  10     1093.61     1072.39     92.59 o 
  -7   7  10     3397.98     3398.36    152.24 o 
  -6   7  10      317.54      413.26     78.42 o 
  -5   7  10       24.17       38.75     23.61 o 
  -4   7  10       12.79        5.00     11.36 o 
  -3   7  10     5036.19     4891.58    113.55 o 
  -2   7  10      125.45      117.66     12.72 o 
  -1   7  10     1559.96     1505.14     38.95 o 
   0   7  10     1234.27     1353.08     47.90 o 
   1   7  10        5.00       12.24      9.60 o 
   2   7  10     5249.27     5636.89     74.53 o 
   3   7  10     7710.38     7297.45     98.88 o 
   4   7  10       61.48       61.75      7.05 o 
   5   7  10      526.71      552.98     19.50 o 
   6   7  10      417.59      406.83     45.91 o 
   7   7  10      187.70      171.63     35.62 o 
   8   7  10        8.02       12.22     26.82 o 
  -9   8  10       53.88       39.10     29.32 o 
  -8   8  10     4200.87     4154.73    217.10 o 
  -7   8  10      417.31      495.27     60.38 o 
  -6   8  10      920.48      751.71    102.19 o 
  -5   8  10       28.56       -1.17     19.53 o 
  -4   8  10       10.02       48.57     43.54 o 
  -3   8  10      196.66      211.36     35.52 o 
  -2   8  10    19659.77    19649.28    207.37 o 
  -1   8  10      166.59      174.76     17.00 o 
   0   8  10      340.66      220.56     15.23 o 
   1   8  10     3111.81     3053.40     65.03 o 
   2   8  10      292.88      317.17     24.30 o 
   3   8  10      998.96      965.61     30.30 o 
   4   8  10     5272.81     4967.30    143.48 o 
   5   8  10       36.57       43.81      7.06 o 
   6   8  10     1170.77     1216.77     50.95 o 
   7   8  10      301.94      272.33     33.96 o 
   8   8  10       29.51       29.74     16.59 o 
  -9   9  10      240.74      404.31     74.04 o 
  -8   9  10        8.45       -5.51     37.52 o 
  -7   9  10     1769.31     1988.00    120.66 o 
  -6   9  10      257.82      262.35     43.14 o 
  -5   9  10     1047.04      943.29     75.81 o 
  -4   9  10      135.03      104.22     28.46 o 
  -3   9  10      769.87      783.14     50.38 o 
  -2   9  10      346.23      392.75     30.18 o 
  -1   9  10       67.61       74.73     12.53 o 
   0   9  10     1410.81     1471.49     40.26 o 
   1   9  10      639.44      589.69     31.59 o 
   2   9  10     1380.84     1318.48     45.32 o 
   3   9  10     2124.95     2007.93     45.46 o 
   4   9  10      200.71      211.29     22.31 o 
   5   9  10      427.14      454.70     33.91 o 
   6   9  10     1591.69     1475.59     65.85 o 
   7   9  10      412.47      413.87     41.82 o 
   8   9  10      313.95      341.89     56.05 o 
  -9  10  10      337.05      230.10    147.18 o 
  -8  10  10     1122.18      942.68     90.16 o 
  -7  10  10       36.84       22.10     24.39 o 
  -6  10  10     2077.29     1949.49    154.31 o 
  -5  10  10      288.92      295.30     43.25 o 
  -4  10  10     4702.99     4799.64    123.24 o 
  -3  10  10      168.62      179.59     25.88 o 
  -2  10  10     9980.32     9949.75    130.17 o 
  -1  10  10     1178.31     1167.16     38.40 o 
   0  10  10     8027.40     8102.92    150.20 o 
   1  10  10     1848.87     1727.36     56.12 o 
   2  10  10     4077.79     4019.73     67.86 o 
   3  10  10     1139.12     1207.43     52.17 o 
   4  10  10     4346.64     4347.66    101.32 o 
   5  10  10      214.70      247.06     40.32 o 
   6  10  10     3284.49     3215.86    148.72 o 
   7  10  10      229.62      261.00     45.46 o 
   8  10  10       12.24       33.96     17.83 o 
  -8  11  10      334.65      338.76     56.84 o 
  -7  11  10       18.42       89.31     34.73 o 
  -6  11  10      508.30      582.30     66.56 o 
  -5  11  10      102.34      102.14     21.80 o 
  -4  11  10     3936.49     4025.28    115.52 o 
  -3  11  10      514.64      519.43     51.76 o 
  -2  11  10     2420.30     2514.29    103.82 o 
  -1  11  10     4665.90     4643.76     84.23 o 
   0  11  10     2804.55     2638.77     56.22 o 
   1  11  10     5452.84     5476.57    118.02 o 
   2  11  10     2166.79     2219.87     51.92 o 
   3  11  10     1960.13     1995.53     70.18 o 
   4  11  10     1078.17     1019.91     52.22 o 
   5  11  10     1289.79     1328.62     89.20 o 
   6  11  10     2238.23     2210.71    118.96 o 
   7  11  10      582.33      621.09     53.81 o 
   8  11  10        8.96      -25.34     25.34 o 
  -8  12  10      976.99      958.39     93.64 o 
  -7  12  10      174.33      204.20     32.19 o 
  -6  12  10     6545.85     6518.63    162.40 o 
  -5  12  10     1176.94     1292.15     70.96 o 
  -4  12  10     6572.67     6362.00    184.56 o 
  -3  12  10       99.42       89.10     24.05 o 
  -2  12  10      937.28      896.16    114.60 o 
  -1  12  10      344.57      327.68     24.12 o 
   0  12  10     9985.48     9824.31    113.80 o 
   1  12  10      653.32      690.36     66.87 o 
   2  12  10     7177.00     6950.24     93.06 o 
   3  12  10       41.19       40.65     14.29 o 
   4  12  10      272.73      282.67     43.84 o 
   5  12  10      800.23      633.46    111.00 o 
   6  12  10      797.51      734.16     76.92 o 
   7  12  10      433.57      397.06     75.90 o 
  -8  13  10        1.90      -31.15     31.15 o 
  -7  13  10      959.93      970.41     66.44 o 
  -6  13  10      409.87      432.28     43.86 o 
  -5  13  10       44.30       58.10     17.17 o 
  -4  13  10      410.46      454.27     41.87 o 
  -3  13  10      288.38      210.52     35.47 o 
  -2  13  10      307.92      262.16     38.65 o 
  -1  13  10     1199.95     1221.98     56.12 o 
   0  13  10     1143.00     1149.25     55.60 o 
   1  13  10     1612.28     1603.10     83.36 o 
   2  13  10      225.37      166.10     28.50 o 
   3  13  10       15.10        4.81      9.85 o 
   4  13  10      593.47      592.09    108.37 o 
   5  13  10      735.37      573.18     83.71 o 
   6  13  10      288.90      259.30     46.01 o 
   7  13  10     1184.65     1088.16     90.94 o 
  -8  14  10      217.45      191.68     52.79 o 
  -7  14  10      363.29      264.64     59.89 o 
  -6  14  10     3086.17     3223.90    118.86 o 
  -5  14  10     1181.12     1172.72     70.86 o 
  -4  14  10     2179.73     2014.99     88.56 o 
  -3  14  10       56.91       80.35     29.01 o 
  -2  14  10        0.52        5.38     18.09 o 
  -1  14  10     1669.78     1538.98     68.62 o 
   0  14  10     3588.25     3445.34     84.67 o 
   1  14  10      601.15      598.66     38.94 o 
   2  14  10     6077.11     5842.75     95.26 o 
   3  14  10      821.16      781.04     68.80 o 
   4  14  10        4.08      -24.94     24.94 o 
   5  14  10      155.54      161.42     39.21 o 
   6  14  10       87.04       94.82     49.16 o 
   7  14  10      431.07      492.39     68.70 o 
  -7  15  10     1821.00     1841.59    162.44 o 
  -6  15  10       72.15      105.83     25.63 o 
  -5  15  10       55.71       42.88     17.42 o 
  -4  15  10      285.16      230.73     40.04 o 
  -3  15  10     1834.32     1805.40    101.22 o 
  -2  15  10       16.76       19.45     37.12 o 
  -1  15  10     1910.90     1893.30     77.43 o 
   0  15  10      155.21      199.54     25.41 o 
   1  15  10     1070.86      951.88     49.36 o 
   2  15  10      928.21      815.45     70.84 o 
   3  15  10        1.60       -4.13     22.29 o 
   4  15  10      994.41     1093.50    103.15 o 
   5  15  10     1915.47     1906.34    174.26 o 
   6  15  10       39.57       92.08     32.97 o 
  -7  16  10      784.68      949.66     98.67 o 
  -6  16  10     2711.01     2892.73    211.86 o 
  -5  16  10      114.90      126.91     26.67 o 
  -4  16  10     3035.06     3049.11    135.72 o 
  -3  16  10      727.95      767.81     61.01 o 
  -2  16  10      123.31      107.92     29.92 o 
  -1  16  10     2755.82     2630.08    122.52 o 
   0  16  10     4534.98     4444.53    116.44 o 
   1  16  10       91.46       96.93     69.77 o 
   2  16  10     3073.41     3256.98    142.66 o 
   3  16  10        5.77       21.92     30.62 o 
   4  16  10       12.41        4.72     19.49 o 
   5  16  10       65.11       47.35     27.10 o 
   6  16  10      204.02      152.67     38.53 o 
  -6  17  10     1020.70      998.25     95.75 o 
  -5  17  10        9.72       -6.43     15.34 o 
  -4  17  10      375.35      415.85     54.03 o 
  -3  17  10       73.91      112.56     28.21 o 
  -2  17  10       94.73       88.26     30.46 o 
  -1  17  10     2937.36     2735.38    127.44 o 
   0  17  10      756.80      722.90     67.84 o 
   1  17  10      214.91      207.22     71.79 o 
   2  17  10      988.41      909.74     77.60 o 
   3  17  10      574.12      616.67     86.35 o 
   4  17  10      597.57      562.18     66.33 o 
   5  17  10     3480.41     3766.81    170.88 o 
  -6  18  10     1819.70     2198.75    146.11 o 
  -5  18  10       17.30       -0.14     28.00 o 
  -4  18  10     1800.93     1563.72     97.64 o 
  -3  18  10      836.01      887.59     74.16 o 
  -2  18  10      668.96      551.23     60.89 o 
  -1  18  10      105.28       87.86     27.30 o 
   0  18  10     2649.56     2599.06    211.98 o 
   1  18  10      333.99      321.70     47.41 o 
   2  18  10     1360.13     1350.41     97.65 o 
   3  18  10       75.75       44.32     49.47 o 
   4  18  10      565.36      505.60     65.10 o 
   5  18  10       54.65       25.26     23.76 o 
  -5  19  10       78.43       48.91     29.07 o 
  -4  19  10     1575.16     1537.57     98.24 o 
  -3  19  10       87.03       66.06     36.94 o 
  -2  19  10        0.27      -18.40     23.41 o 
  -1  19  10       87.25       64.80     52.91 o 
   0  19  10      273.75      262.12     46.38 o 
   1  19  10       29.12       11.51     26.02 o 
   2  19  10      357.58      413.62     82.99 o 
   3  19  10      389.27      460.75     87.07 o 
   4  19  10      260.47      235.23     46.16 o 
  -4  20  10      698.62      756.64    110.72 o 
  -3  20  10      430.15      539.63     61.46 o 
  -2  20  10     6027.96     5958.82    200.45 o 
  -1  20  10      726.50      774.10     74.20 o 
   0  20  10      447.30      490.54     62.13 o 
   1  20  10       37.41       36.29     22.40 o 
   2  20  10       43.12       62.15     61.78 o 
   3  20  10       84.92      111.34     32.68 o 
  -3  21  10      656.43      678.69    105.45 o 
  -2  21  10       86.58      110.40     33.47 o 
  -1  21  10      327.78      388.16     55.95 o 
   0  21  10      396.62      325.35     92.57 o 
   1  21  10       59.33       55.31     31.26 o 
   2  21  10      169.77      206.77     45.65 o 
   3  21  10     1389.18     1340.73    106.68 o 
  -2  22  10     3230.31     3261.17    153.14 o 
  -1  22  10     1359.83     1379.47    114.17 o 
   0  22  10      163.31      121.01     34.76 o 
   1  22  10       31.92       41.26     30.38 o 
  -9   0  11      378.96      453.63     89.16 o 
  -7   0  11     2059.16     2156.91    164.68 o 
  -5   0  11    15538.23    15481.29    382.24 o 
  -3   0  11       20.20       49.39     16.42 o 
  -1   0  11      703.14      737.06     38.17 o 
   1   0  11    33441.78    34134.15    344.91 o 
   3   0  11    11850.34    11180.65    149.90 o 
   5   0  11      911.30      892.26     35.66 o 
   7   0  11     1003.27     1123.76     66.30 o 
 -10   1  11     1320.54     1287.06    110.30 o 
  -9   1  11      167.23       97.59     47.60 o 
  -8   1  11      149.44      114.67    105.23 o 
  -7   1  11      334.99      342.95     51.13 o 
  -6   1  11      440.54      382.03     48.17 o 
  -5   1  11      760.89      806.61     63.44 o 
  -4   1  11     3843.81     3927.00     88.51 o 
  -3   1  11       82.74       70.40     13.42 o 
  -2   1  11      338.34      278.16     24.56 o 
  -1   1  11      458.53      550.22     30.63 o 
   0   1  11    10145.90    10096.19     82.11 o 
   1   1  11       52.53       39.55     15.98 o 
   2   1  11     2269.05     2373.60     82.64 o 
   3   1  11     2135.15     2215.76     36.62 o 
   4   1  11      115.42      111.67      8.58 o 
   5   1  11       49.47       51.62      7.24 o 
   6   1  11     1838.53     1810.96     46.60 o 
   7   1  11      891.86      903.57     41.61 o 
   8   1  11     2145.19     2423.32    106.38 o 
 -10   2  11      182.72      119.74     38.41 o 
  -9   2  11      670.08      685.99     77.45 o 
  -8   2  11        8.72      -24.49     30.39 o 
  -7   2  11     2700.47     2781.81    132.46 o 
  -6   2  11      329.94      348.63     57.27 o 
  -5   2  11    17617.16    17920.67    291.76 o 
  -4   2  11      214.96      262.82     23.59 o 
  -3   2  11     8809.21     9187.50    137.30 o 
  -2   2  11    11128.86    12260.16    134.43 o 
  -1   2  11     3480.69     3536.24     90.42 o 
   0   2  11     3762.46     4048.71     62.84 o 
   1   2  11    10129.54     9838.82     93.70 o 
   2   2  11     1269.06     1266.22     33.58 o 
   3   2  11    18892.02    18613.18    117.82 o 
   4   2  11       15.51       25.00      5.48 o 
   5   2  11     1334.80     1390.42     35.30 o 
   6   2  11     2096.25     2081.03     48.26 o 
   7   2  11      215.87      232.17     21.56 o 
   8   2  11     1371.83     1452.09    125.40 o 
   9   2  11     1143.05     1128.90    113.67 o 
  -9   3  11      715.83      733.25     80.52 o 
  -8   3  11     1360.02     1267.33    194.32 o 
  -7   3  11       11.47       30.88     21.68 o 
  -6   3  11        2.37      -22.81     22.81 o 
  -5   3  11        8.08      -21.94     21.94 o 
  -4   3  11       24.38      -11.70     13.45 o 
  -3   3  11     3014.64     3068.20     72.20 o 
  -2   3  11      220.25      266.14     19.49 o 
  -1   3  11        2.85        0.36      8.42 o 
   0   3  11       25.10       28.09      6.82 o 
   1   3  11     2389.02     2321.22     51.07 o 
   2   3  11      911.09      905.43     26.49 o 
   3   3  11     8926.36     8900.16     81.86 o 
   4   3  11      445.22      417.58     15.18 o 
   5   3  11      729.51      755.36     33.15 o 
   6   3  11      145.49      148.65     14.02 o 
   7   3  11     1622.19     1630.14     88.14 o 
   8   3  11     1354.50     1176.82    116.92 o 
   9   3  11      186.03      177.50     49.79 o 
  -9   4  11     1416.55     1395.80    109.93 o 
  -8   4  11     3085.96     3226.59    154.77 o 
  -7   4  11     2691.51     2590.21    130.94 o 
  -6   4  11       26.97       10.97     21.72 o 
  -5   4  11     7886.82     7730.08    195.66 o 
  -4   4  11     2368.72     2514.94    103.03 o 
  -3   4  11    12965.61    12847.18    186.15 o 
  -2   4  11     5268.67     5286.47    101.89 o 
  -1   4  11     6668.71     6070.54    141.62 o 
   0   4  11     1950.98     2214.35     51.02 o 
   1   4  11      274.29      174.01     13.91 o 
   2   4  11     9417.56     9496.17     93.51 o 
   3   4  11     9525.59     9166.68     95.36 o 
   4   4  11       59.61       61.65      9.71 o 
   5   4  11     1554.49     1499.75     35.80 o 
   6   4  11     1477.50     1499.62     50.29 o 
   7   4  11      734.61      777.18     65.71 o 
   8   4  11      881.83      983.23     87.18 o 
  -9   5  11      181.21      186.25     42.51 o 
  -8   5  11     2316.65     2372.20    133.82 o 
  -7   5  11     2418.66     2608.62    133.03 o 
  -6   5  11     4852.51     5103.59    172.14 o 
  -5   5  11     2133.65     1973.67    100.12 o 
  -4   5  11      163.65      161.48     30.56 o 
  -3   5  11     1484.12     1388.78     59.12 o 
  -2   5  11      274.97      306.03     29.60 o 
  -1   5  11     1259.04     1222.61     46.16 o 
   0   5  11       58.60       67.66     11.22 o 
   1   5  11     4150.47     4056.08     98.64 o 
   2   5  11     2192.82     2260.81     50.88 o 
   3   5  11     6526.60     6552.95     88.51 o 
   4   5  11     8314.53     8116.35     98.49 o 
   5   5  11       57.76       65.07      8.37 o 
   6   5  11      326.19      319.53     25.85 o 
   7   5  11      398.69      483.43     40.58 o 
   8   5  11     1029.68      924.41     73.28 o 
  -9   6  11     2504.50     2845.33    220.08 o 
  -8   6  11       64.75       84.66     33.46 o 
  -7   6  11     2038.11     1980.83    117.02 o 
  -6   6  11      207.82      160.41     34.19 o 
  -5   6  11      777.88      826.57     66.77 o 
  -4   6  11      189.93      189.87     23.77 o 
  -3   6  11     6322.33     6314.63    127.51 o 
  -2   6  11     2209.28     2135.29     68.92 o 
  -1   6  11     7078.33     6933.85    100.41 o 
   0   6  11      122.50       91.67      8.98 o 
   1   6  11     2194.95     2134.88     38.15 o 
   2   6  11     2803.76     2729.19     69.83 o 
   3   6  11     2478.41     2473.12     59.63 o 
   4   6  11      675.98      674.06     36.92 o 
   5   6  11     4140.84     4205.95     60.72 o 
   6   6  11     1179.38     1176.82     37.81 o 
   7   6  11     2121.69     2048.51     85.11 o 
   8   6  11       49.81       14.92     26.91 o 
  -9   7  11        0.05        3.92     28.42 o 
  -8   7  11     1623.59     1777.64    118.85 o 
  -7   7  11     1265.32     1227.17     94.03 o 
  -6   7  11     4014.24     3943.92    322.57 o 
  -5   7  11       49.44       73.24     31.57 o 
  -4   7  11     2334.39     2284.70    103.09 o 
  -3   7  11       18.16       17.71     15.38 o 
  -2   7  11      549.31      594.67     27.80 o 
  -1   7  11      339.60      415.91     21.33 o 
   0   7  11     1160.12     1017.69     34.95 o 
   1   7  11      841.94      986.65     34.51 o 
   2   7  11     1215.32     1204.97     29.66 o 
   3   7  11     1523.35     1461.59     46.31 o 
   4   7  11     6314.77     6303.16    147.51 o 
   5   7  11      104.74      120.69     12.33 o 
   6   7  11        0.72        3.19     10.15 o 
   7   7  11        7.26      -15.99     15.99 o 
   8   7  11      274.38      238.05     32.35 o 
  -9   8  11     2807.85     2477.75    182.05 o 
  -8   8  11      131.54      134.31     40.38 o 
  -7   8  11     2388.55     2476.04    158.83 o 
  -6   8  11     2025.01     2016.32    113.77 o 
  -5   8  11        1.04      -27.75     27.75 o 
  -4   8  11     1304.76     1280.52     79.63 o 
  -3   8  11    14560.02    15014.67    200.69 o 
  -2   8  11     1822.43     1774.06     69.38 o 
  -1   8  11    24577.68    25176.98    165.67 o 
   0   8  11      734.74      767.15     28.32 o 
   1   8  11     4932.66     4881.39     82.99 o 
   2   8  11        9.87       11.27      5.50 o 
   3   8  11     3607.44     3383.09     54.22 o 
   4   8  11      281.51      284.03     16.68 o 
   5   8  11     8771.77     8919.22    133.11 o 
   6   8  11        0.31        6.24     17.13 o 
   7   8  11      670.85      570.74     47.57 o 
   8   8  11      184.65      244.89     43.45 o 
  -9   9  11       10.39      -15.86     28.46 o 
  -8   9  11      286.15      312.59     71.71 o 
  -7   9  11      150.94       53.79     55.05 o 
  -6   9  11     3080.32     3228.76    156.58 o 
  -5   9  11      663.50      582.03     59.79 o 
  -4   9  11       38.56       10.69     19.75 o 
  -3   9  11     3543.07     3549.45    140.02 o 
  -2   9  11       26.67       14.85      9.29 o 
  -1   9  11      458.14      483.90     27.81 o 
   0   9  11     3833.36     3967.51     85.82 o 
   1   9  11     1628.62     1663.97     56.71 o 
   2   9  11     1685.39     1466.02     42.93 o 
   3   9  11        8.93       18.89      8.00 o 
   4   9  11      819.55      896.08     41.86 o 
   5   9  11     1802.18     1764.18     98.47 o 
   6   9  11      216.65      229.48     41.33 o 
   7   9  11     1027.66      963.25     63.14 o 
   8   9  11      157.17      120.96     56.22 o 
  -9  10  11     2082.26     2071.68    140.89 o 
  -8  10  11       83.95       55.72     71.52 o 
  -7  10  11     4236.69     4217.46    193.61 o 
  -6  10  11       21.79       19.13     27.36 o 
  -5  10  11      591.68      544.86     68.73 o 
  -4  10  11     1046.52     1001.43     58.51 o 
  -3  10  11    12874.75    13269.61    296.69 o 
  -2  10  11     2370.44     2402.49     65.25 o 
  -1  10  11    13425.20    13594.32    147.47 o 
   0  10  11       22.02       12.55      7.48 o 
   1  10  11      793.51      792.13     43.48 o 
   2  10  11     4072.11     4122.95    125.55 o 
   3  10  11     2077.88     1953.13     52.29 o 
   4  10  11       72.22       75.64     18.64 o 
   5  10  11     2706.71     2613.40    122.92 o 
   6  10  11      107.58      143.24     33.69 o 
   7  10  11        5.56        3.89     15.25 o 
   8  10  11      515.96      533.12     51.46 o 
  -8  11  11      541.88      674.26     79.25 o 
  -7  11  11      650.50      698.51     74.89 o 
  -6  11  11      461.83      456.88     59.56 o 
  -5  11  11      281.53      251.55     48.18 o 
  -4  11  11       10.69        5.60     13.96 o 
  -3  11  11     4161.61     4303.89    116.61 o 
  -2  11  11     1269.82     1189.47     76.95 o 
  -1  11  11        2.85       12.07      7.39 o 
   0  11  11       16.14        6.52      6.90 o 
   1  11  11     1929.29     1909.18     54.82 o 
   2  11  11     3464.55     3400.07     65.83 o 
   3  11  11     2949.03     2892.66    112.22 o 
   4  11  11       27.00       15.50     11.33 o 
   5  11  11      122.62      113.52     30.85 o 
   6  11  11      981.17     1017.07     82.47 o 
   7  11  11      731.09      679.79     55.35 o 
  -8  12  11       14.17       52.71     32.31 o 
  -7  12  11     2214.43     2180.62     99.57 o 
  -6  12  11        8.09       24.70     29.24 o 
  -5  12  11     4096.38     4308.73    129.34 o 
  -4  12  11     1215.05     1477.57     73.34 o 
  -3  12  11     3598.90     3722.35     91.58 o 
  -2  12  11        7.28        8.76      9.37 o 
  -1  12  11      211.84      227.18     20.84 o 
   0  12  11      594.02      607.08     28.23 o 
   1  12  11     5691.44     5519.00    112.95 o 
   2  12  11     3759.32     3699.41     70.60 o 
   3  12  11     2392.77     2438.88     79.95 o 
   4  12  11        0.45      -15.92     22.60 o 
   5  12  11      313.36      323.43     46.59 o 
   6  12  11       34.63       37.42     26.80 o 
   7  12  11      232.20      149.67     51.43 o 
  -8  13  11     1582.02     1817.12    132.10 o 
  -7  13  11      195.47      210.61     36.02 o 
  -6  13  11      261.24      247.27     36.88 o 
  -5  13  11      110.10      148.20     29.79 o 
  -4  13  11       11.98       18.99     16.16 o 
  -3  13  11       81.96       91.95     28.54 o 
  -2  13  11       21.24        8.69     20.01 o 
  -1  13  11       72.27       92.56     15.07 o 
   0  13  11      566.47      649.04     43.59 o 
   1  13  11       58.81       55.10     13.78 o 
   2  13  11       36.34       18.99     20.57 o 
   3  13  11      466.43      439.19     52.62 o 
   4  13  11        4.64        3.97     48.25 o 
   5  13  11      106.20       91.60     28.72 o 
   6  13  11     1636.48     1847.39    115.40 o 
   7  13  11      700.64      787.40    103.72 o 
  -7  14  11      178.22      167.66     43.95 o 
  -6  14  11     1319.80     1428.00     81.43 o 
  -5  14  11     4139.14     3977.43    130.36 o 
  -4  14  11      869.69      822.30     58.32 o 
  -3  14  11     2866.12     2677.11    123.31 o 
  -2  14  11        3.99        4.40     30.31 o 
  -1  14  11      401.59      343.93     26.33 o 
   0  14  11       58.43       33.20     11.62 o 
   1  14  11    12366.19    11930.52    180.00 o 
   2  14  11     1265.57     1308.40     88.79 o 
   3  14  11     2416.11     2422.83    122.35 o 
   4  14  11       48.84       36.83     33.98 o 
   5  14  11       54.48        1.21     21.45 o 
   6  14  11        3.37       62.03     29.60 o 
  -7  15  11        8.55       33.50     86.29 o 
  -6  15  11     1149.33     1253.03     90.26 o 
  -5  15  11       86.97       73.69     22.59 o 
  -4  15  11      943.15      916.39     63.62 o 
  -3  15  11      384.46      343.94     48.91 o 
  -2  15  11      582.27      515.46     84.16 o 
  -1  15  11       75.52       73.92     16.64 o 
   0  15  11     1578.60     1561.58     68.82 o 
   1  15  11       71.48       47.45     22.96 o 
   2  15  11       36.07       50.44     52.52 o 
   3  15  11      739.23      792.42     72.27 o 
   4  15  11       24.78        4.04     21.11 o 
   5  15  11      106.65      102.36     30.34 o 
   6  15  11     1213.00     1163.95     96.03 o 
  -7  16  11      223.90      181.98     45.19 o 
  -6  16  11       75.85      150.46     56.24 o 
  -5  16  11     3749.40     3833.76    171.89 o 
  -4  16  11       11.32      -12.88     16.33 o 
  -3  16  11     3140.99     3221.61    116.82 o 
  -2  16  11      907.75      871.80    104.52 o 
  -1  16  11      900.36      876.62     73.82 o 
   0  16  11     1729.63     1651.70    125.60 o 
   1  16  11     2825.53     2948.12    135.85 o 
   2  16  11       36.99       48.24     24.60 o 
   3  16  11     3044.48     3278.10    149.40 o 
   4  16  11      202.77      209.10     42.67 o 
   5  16  11       45.39       35.65     26.78 o 
   6  16  11       38.84       83.81     28.96 o 
  -6  17  11      592.48      637.28     80.31 o 
  -5  17  11       66.67       97.06     25.86 o 
  -4  17  11       23.46       64.27     36.62 o 
  -3  17  11      895.41      778.98     70.50 o 
  -2  17  11        0.61        5.41     24.18 o 
  -1  17  11      169.16      154.50     37.42 o 
   0  17  11       27.14        7.59     25.48 o 
   1  17  11      283.18      293.13     46.05 o 
   2  17  11      545.70      580.29     63.05 o 
   3  17  11      798.35      853.09     80.34 o 
   4  17  11       74.36      135.31     38.61 o 
   5  17  11        8.85       58.52     69.30 o 
  -6  18  11       93.45       89.59     44.78 o 
  -5  18  11      958.44      891.22     91.59 o 
  -4  18  11      740.75      865.86     75.92 o 
  -3  18  11     1286.52     1242.21     90.05 o 
  -2  18  11      873.47      917.64     78.42 o 
  -1  18  11     2533.56     2345.15    128.65 o 
   0  18  11     1769.48     1496.17    100.67 o 
   1  18  11      722.14      794.67     75.19 o 
   2  18  11      377.17      303.99     49.35 o 
   3  18  11     2266.19     2338.70    132.58 o 
   4  18  11       35.07       43.23     31.41 o 
   5  18  11      853.17      823.99     97.37 o 
  -5  19  11      122.86      134.00     50.06 o 
  -4  19  11       20.17      -16.64     23.00 o 
  -3  19  11      810.10      826.59     76.12 o 
  -2  19  11      127.81      157.14     37.84 o 
  -1  19  11       16.43       41.78     25.43 o 
   0  19  11      198.95      214.23     42.29 o 
   1  19  11      374.29      370.41     54.60 o 
   2  19  11       66.71        3.80     21.77 o 
   3  19  11      818.67      884.77     85.09 o 
   4  19  11      395.14      450.71     64.29 o 
  -4  20  11        6.08       33.07     40.78 o 
  -3  20  11     1167.44     1172.67    101.78 o 
  -2  20  11      367.68      384.35     80.96 o 
  -1  20  11     2848.25     2809.33    171.09 o 
   0  20  11      425.29      437.86     60.87 o 
   1  20  11      258.96      238.45     45.51 o 
   2  20  11       20.78       14.99     37.44 o 
   3  20  11       69.75       85.60     31.47 o 
  -3  21  11      425.42      394.09     55.14 o 
  -2  21  11        1.98       47.80     22.97 o 
  -1  21  11      114.16      119.43    104.62 o 
   0  21  11       17.01       62.47     33.63 o 
   1  21  11        4.57       -2.94     25.60 o 
   2  21  11       20.87       14.97     23.22 o 
  -1  22  11     4091.86     4449.45    267.55 o 
   0  22  11      594.10      643.21     73.36 o 
  -8   0  12      629.83      613.47     94.25 o 
  -6   0  12     4363.88     3653.06    203.00 o 
  -4   0  12    12902.19    12943.67    230.22 o 
  -2   0  12     2984.76     3241.40    113.53 o 
   0   0  12      178.20      234.29     21.38 o 
   2   0  12     8046.98     7831.05    178.64 o 
   4   0  12     8158.97     8593.23    159.05 o 
   6   0  12      339.62      297.33     30.55 o 
   8   0  12     3438.26     3675.30    188.22 o 
  -9   1  12     1360.82     1498.12    166.82 o 
  -8   1  12      253.49      207.53     46.24 o 
  -7   1  12      685.59      714.49     89.43 o 
  -6   1  12     2659.53     2634.90    122.40 o 
  -5   1  12     2254.74     2330.18    107.49 o 
  -4   1  12       49.19       85.02     18.03 o 
  -3   1  12     7106.97     7051.50    170.25 o 
  -2   1  12      962.66      886.61     35.00 o 
  -1   1  12      681.84      671.54     26.65 o 
   0   1  12       37.43       18.04      5.24 o 
   1   1  12     5344.61     5190.21    224.23 o 
   2   1  12      815.12      863.22     29.76 o 
   3   1  12      323.93      305.30     15.36 o 
   4   1  12     2570.60     2540.95     46.79 o 
   5   1  12      242.37      248.41     13.62 o 
   6   1  12       18.25       10.18      7.59 o 
   7   1  12     3442.82     3536.02    130.91 o 
   8   1  12       92.09      116.33     26.33 o 
  -9   2  12       55.19       45.57     52.73 o 
  -8   2  12      917.56      901.65     83.62 o 
  -7   2  12       89.12       79.34     43.15 o 
  -6   2  12    10041.02    10201.59    241.02 o 
  -5   2  12     3209.41     3356.98    128.30 o 
  -4   2  12    10963.55    11104.97    174.91 o 
  -3   2  12       87.11      110.07     18.77 o 
  -2   2  12      898.75      879.25     40.98 o 
  -1   2  12     2130.50     1973.68     45.81 o 
   0   2  12     2275.38     2062.55     53.19 o 
   1   2  12     4019.63     3872.35     71.81 o 
   2   2  12     7005.78     6504.24    203.68 o 
   3   2  12     2358.96     2354.38     59.20 o 
   4   2  12     5553.11     5455.65     98.95 o 
   5   2  12      434.41      466.66     21.61 o 
   6   2  12      476.20      439.25     24.15 o 
   7   2  12      177.10      162.21     22.86 o 
   8   2  12     1792.93     1932.96    147.11 o 
  -9   3  12     1256.63     1301.66    129.43 o 
  -8   3  12      648.39      525.55     64.84 o 
  -7   3  12        9.85       14.58     23.95 o 
  -6   3  12     1894.50     1929.76    105.89 o 
  -5   3  12     1629.81     1608.95     89.37 o 
  -4   3  12     1122.34     1127.71     79.06 o 
  -3   3  12     5165.49     5467.30     97.78 o 
  -2   3  12     4097.41     4182.25     77.29 o 
  -1   3  12       60.99       81.95     12.36 o 
   0   3  12     1042.42      812.14     39.53 o 
   1   3  12      766.51      728.37     30.15 o 
   2   3  12       39.25       28.94      7.78 o 
   3   3  12      260.84      294.14     16.00 o 
   4   3  12     5999.20     5879.79     82.15 o 
   5   3  12     1486.52     1410.07     48.42 o 
   6   3  12      737.48      714.00     33.22 o 
   7   3  12      166.16      175.56     42.22 o 
   8   3  12      317.15      227.09     53.89 o 
  -9   4  12      119.41       75.37     36.29 o 
  -8   4  12     2410.82     2522.72    139.40 o 
  -7   4  12      524.26      509.59     60.48 o 
  -6   4  12     5124.19     5078.44    172.58 o 
  -5   4  12     3087.22     2790.66    119.61 o 
  -4   4  12     9549.46     9567.91    201.81 o 
  -3   4  12        3.37       -7.22     13.64 o 
  -2   4  12     2282.77     1968.98     63.37 o 
  -1   4  12    10399.36    10460.14    131.29 o 
   0   4  12    12341.77    12038.93    120.80 o 
   1   4  12      490.05      612.67     27.16 o 
   2   4  12     4489.32     4366.92     57.84 o 
   3   4  12     1884.80     1936.78     40.92 o 
   4   4  12     2283.18     2257.22     71.14 o 
   5   4  12     2825.50     2801.22     61.53 o 
   6   4  12     4711.62     4759.03     85.21 o 
   7   4  12       46.75       41.00     15.69 o 
   8   4  12       65.56      117.01     42.24 o 
  -9   5  12      409.53      447.01     64.53 o 
  -8   5  12      121.49      115.97     39.59 o 
  -7   5  12     3009.79     3163.09    147.13 o 
  -6   5  12      111.16      126.20     32.45 o 
  -5   5  12     2148.37     2032.61    103.05 o 
  -4   5  12      452.04      430.04     44.73 o 
  -3   5  12       11.88       21.82     13.09 o 
  -2   5  12     2548.13     2514.09     73.86 o 
  -1   5  12     1710.21     1785.36     56.77 o 
   0   5  12     3357.92     3363.60     61.86 o 
   1   5  12     1611.53     1689.01     40.70 o 
   2   5  12     1632.78     1551.61     59.08 o 
   3   5  12     1489.71     1458.23     47.04 o 
   4   5  12     1977.41     2088.51     67.60 o 
   5   5  12     1770.61     1711.49     45.21 o 
   6   5  12      155.56      183.90     28.75 o 
   7   5  12      207.11      171.08     46.65 o 
   8   5  12     1205.87     1409.07    137.60 o 
  -9   6  12        6.16       26.13     56.88 o 
  -8   6  12     1940.68     2006.08    126.03 o 
  -7   6  12     1078.54     1104.56     89.44 o 
  -6   6  12      159.58      198.91     39.30 o 
  -5   6  12       37.18       48.62     21.12 o 
  -4   6  12     2792.78     2826.14    114.19 o 
  -3   6  12       18.07        9.17     23.42 o 
  -2   6  12     8653.52     8694.00    140.58 o 
  -1   6  12     7023.60     7085.41    104.19 o 
   0   6  12    13291.75    13790.33    131.48 o 
   1   6  12      561.85      487.08     19.01 o 
   2   6  12      257.46      218.85     19.06 o 
   3   6  12      406.19      401.00     26.04 o 
   4   6  12     1146.08     1137.57     49.39 o 
   5   6  12     1078.63     1023.81     37.40 o 
   6   6  12     5535.77     5685.19    118.32 o 
   7   6  12        0.80       -9.25     16.41 o 
   8   6  12        2.38       17.17     36.45 o 
  -9   7  12        7.51      -20.49     26.12 o 
  -8   7  12       58.38       92.46     32.35 o 
  -7   7  12     2850.26     2954.33    351.14 o 
  -6   7  12      172.32      161.33     35.00 o 
  -5   7  12     3629.95     3698.28    142.82 o 
  -4   7  12      456.66      381.93     42.94 o 
  -3   7  12      643.91      594.61     50.76 o 
  -2   7  12     1232.23     1344.22     42.19 o 
  -1   7  12     1655.75     1685.16     63.66 o 
   0   7  12     1230.27     1309.56     33.41 o 
   1   7  12     8067.46     7879.94     83.96 o 
   2   7  12      686.24      753.81     34.98 o 
   3   7  12     4208.90     4090.98     79.70 o 
   4   7  12        0.74      -11.54     16.26 o 
   5   7  12     1663.57     1680.81     57.64 o 
   6   7  12      385.77      370.18     36.33 o 
   7   7  12       37.25        4.60     18.73 o 
   8   7  12        0.60        8.50     39.48 o 
  -9   8  12      188.98      234.50     49.80 o 
  -8   8  12     3579.41     3678.56    227.70 o 
  -7   8  12      281.19      195.24     99.87 o 
  -6   8  12      996.37      936.56     79.10 o 
  -5   8  12      211.29      164.78     35.84 o 
  -4   8  12      141.72       73.08     21.20 o 
  -3   8  12      764.76      718.40     45.99 o 
  -2   8  12    19214.18    19605.84    178.92 o 
  -1   8  12     2206.25     2210.40     50.27 o 
   0   8  12    10871.50    10490.58     92.97 o 
   1   8  12      362.90      347.30     22.95 o 
   2   8  12      289.79      269.57     25.84 o 
   3   8  12      392.94      306.20     18.53 o 
   4   8  12     3284.31     3182.70     68.16 o 
   5   8  12      647.96      561.27     43.80 o 
   6   8  12     5428.52     5570.97    139.97 o 
   7   8  12      296.15      273.97     43.41 o 
   8   8  12       54.36       51.06     21.47 o 
  -9   9  12        8.43       33.60     38.52 o 
  -8   9  12      530.42      481.89     65.12 o 
  -7   9  12     2322.08     2037.24    177.82 o 
  -6   9  12        8.16       -4.81     31.84 o 
  -5   9  12     6274.78     5839.60    185.50 o 
  -4   9  12     1745.64     1837.11     99.19 o 
  -3   9  12      137.82      129.35     22.10 o 
  -2   9  12        6.51       18.35      8.65 o 
  -1   9  12      904.61      921.81     36.43 o 
   0   9  12      509.14      680.08     36.64 o 
   1   9  12       80.47      113.68     15.36 o 
   2   9  12      861.22      893.62     39.19 o 
   3   9  12       39.02       34.13     15.20 o 
   4   9  12     1641.72     1536.17     99.89 o 
   5   9  12     2027.44     1975.32    105.99 o 
   6   9  12     1348.32     1229.14    103.87 o 
   7   9  12      165.50      159.27     27.17 o 
   8   9  12      698.01      671.41     70.84 o 
  -8  10  12     1385.32     1394.89    110.92 o 
  -7  10  12      351.16      401.89     57.17 o 
  -6  10  12     2041.87     1822.72    113.65 o 
  -5  10  12      387.87      521.13     59.25 o 
  -4  10  12       33.78       -5.57     18.82 o 
  -3  10  12     2180.03     2253.99     87.61 o 
  -2  10  12    13608.38    13376.27    168.01 o 
  -1  10  12     1316.20     1338.77     48.83 o 
   0  10  12     7723.62     7419.43    164.82 o 
   1  10  12     1221.77     1157.36     51.75 o 
   2  10  12     3481.46     3463.31     65.88 o 
   3  10  12      432.22      404.11     23.77 o 
   4  10  12     1246.29     1395.47     88.74 o 
   5  10  12      330.00      270.99     43.51 o 
   6  10  12     2800.04     2550.02    127.51 o 
   7  10  12       49.85       39.94     18.12 o 
  -8  11  12      152.15       73.49     61.20 o 
  -7  11  12      754.69      794.20     81.80 o 
  -6  11  12      908.92     1015.52     87.15 o 
  -5  11  12      210.38      238.99     35.02 o 
  -4  11  12     1568.18     1558.43    127.81 o 
  -3  11  12       33.81       16.01     10.34 o 
  -2  11  12     2819.13     2937.87     94.77 o 
  -1  11  12     1740.49     1654.88     59.42 o 
   0  11  12     3583.04     3398.84    113.17 o 
   1  11  12        9.48       25.88     15.00 o 
   2  11  12      219.57      243.57     25.16 o 
   3  11  12     2449.25     2276.53     36.22 o 
   4  11  12     2058.95     2060.25    139.44 o 
   5  11  12      477.15      531.92     60.89 o 
   6  11  12      660.74      689.62     69.80 o 
   7  11  12      140.12       97.22     36.62 o 
  -8  12  12      165.40      175.62     65.26 o 
  -7  12  12      154.99       79.70     35.85 o 
  -6  12  12     2032.06     2153.56     97.55 o 
  -5  12  12     2159.08     2239.50     95.56 o 
  -4  12  12     1540.33     1582.50     77.96 o 
  -3  12  12     6287.33     6592.42    123.50 o 
  -2  12  12     1480.03     1405.21     86.05 o 
  -1  12  12     1531.31     1612.22     52.54 o 
   0  12  12     3568.92     3718.33    100.10 o 
   1  12  12      542.24      539.13     31.03 o 
   2  12  12     8082.33     8085.56    106.32 o 
   3  12  12     1253.58     1342.02    125.23 o 
   4  12  12      242.50      294.86     44.45 o 
   5  12  12      145.76      132.85     35.18 o 
   6  12  12      167.02      160.60     46.13 o 
   7  12  12      346.80      414.44     47.09 o 
  -8  13  12       41.79       51.04     30.26 o 
  -7  13  12       50.12       37.52     18.28 o 
  -6  13  12      702.47      615.79     54.11 o 
  -5  13  12      307.71      266.71     36.07 o 
  -4  13  12      513.31      439.73     44.26 o 
  -3  13  12      801.17      866.70     56.71 o 
  -2  13  12     1267.06     1293.76     70.24 o 
  -1  13  12       45.65       64.15     13.11 o 
   0  13  12     1707.13     1688.77     69.58 o 
   1  13  12       12.44       11.06      9.55 o 
   2  13  12       15.38        7.95     11.96 o 
   3  13  12       79.85       66.97     36.90 o 
   4  13  12       71.26       36.39     24.42 o 
   5  13  12       91.84       97.53     30.58 o 
   6  13  12      135.82       79.05     29.34 o 
   7  13  12      810.61      972.34     88.01 o 
  -7  14  12       28.66       34.45     29.98 o 
  -6  14  12      638.73      656.80     57.36 o 
  -5  14  12       93.06       49.93     25.53 o 
  -4  14  12     7272.98     7408.28    174.80 o 
  -3  14  12      343.30      397.84     41.13 o 
  -2  14  12       60.59       31.98     21.01 o 
  -1  14  12      118.86      100.19     24.23 o 
   0  14  12     2315.77     2221.57     69.71 o 
   1  14  12       14.11       13.73     11.81 o 
   2  14  12     6978.98     7193.02    207.97 o 
   3  14  12     1273.45     1127.88     86.63 o 
   4  14  12     1231.57     1317.72    100.52 o 
   5  14  12      103.04      105.13     34.02 o 
   6  14  12       12.62       13.17     36.56 o 
  -7  15  12      108.51      135.74     37.83 o 
  -6  15  12      722.66      825.76     64.44 o 
  -5  15  12      158.37      149.29     29.87 o 
  -4  15  12      726.33      605.06     52.53 o 
  -3  15  12     1607.62     1679.16    102.51 o 
  -2  15  12       84.24       47.62     57.87 o 
  -1  15  12      304.18      299.86     45.10 o 
   0  15  12      127.77      130.11     20.82 o 
   1  15  12      274.80      282.73     61.97 o 
   2  15  12      533.73      490.65     57.24 o 
   3  15  12        4.48       15.11     22.60 o 
   4  15  12      687.09      600.39     65.28 o 
   5  15  12      348.53      475.61     62.42 o 
   6  15  12      348.88      367.04     57.02 o 
  -6  16  12      906.33      892.09     91.29 o 
  -5  16  12        6.83       12.37     21.81 o 
  -4  16  12     2622.36     2861.04    113.73 o 
  -3  16  12       15.94      -20.70     23.96 o 
  -2  16  12      171.01      187.74     38.20 o 
  -1  16  12     2689.35     2695.72    130.82 o 
   0  16  12     1701.94     1614.52    101.59 o 
   1  16  12      708.48      735.89     70.73 o 
   2  16  12     1374.30     1344.99    102.25 o 
   3  16  12        5.29       16.18     23.38 o 
   4  16  12      233.06      257.20     60.26 o 
   5  16  12        4.23      -22.74     28.51 o 
  -6  17  12      676.90      660.76     94.31 o 
  -5  17  12      361.77      358.54     52.60 o 
  -4  17  12       12.24        7.97     17.02 o 
  -3  17  12      326.65      297.65    112.74 o 
  -2  17  12      174.55      123.65     31.83 o 
  -1  17  12       25.91       29.95     27.85 o 
   0  17  12      693.53      669.98     88.42 o 
   1  17  12       22.08       37.70     26.22 o 
   2  17  12       11.50       29.26     32.00 o 
   3  17  12      161.30      149.96     34.95 o 
   4  17  12      808.90      781.96    152.01 o 
   5  17  12       61.03      129.50     39.37 o 
  -5  18  12       26.67       29.75     29.38 o 
  -4  18  12      943.72     1054.07     86.92 o 
  -3  18  12      173.39      193.79     39.93 o 
  -2  18  12     2257.14     2342.37    126.68 o 
  -1  18  12     2850.01     2882.41    196.62 o 
   0  18  12     1013.21     1017.16     86.18 o 
   1  18  12       61.81       64.20     26.19 o 
   2  18  12      980.38     1042.65     88.53 o 
   3  18  12      290.95      285.00     50.34 o 
   4  18  12      900.47      885.40     87.35 o 
  -5  19  12      741.65      798.53     71.46 o 
  -4  19  12        5.74        8.42     19.63 o 
  -3  19  12       39.28       23.02     37.74 o 
  -2  19  12      581.49      536.11     63.66 o 
  -1  19  12      119.98      103.32     38.73 o 
   0  19  12       63.92       53.98     38.06 o 
   1  19  12      168.40      227.64     46.56 o 
   2  19  12      494.69      465.01     61.95 o 
   3  19  12        4.43       51.42     31.82 o 
   4  19  12     1911.45     2057.99    132.55 o 
  -4  20  12        4.54       -8.59     38.43 o 
  -3  20  12        1.97       15.11     28.65 o 
  -2  20  12     3623.20     3622.51    164.52 o 
  -1  20  12     1625.82     1571.88    109.73 o 
   0  20  12     1919.63     1847.09    118.92 o 
   1  20  12      186.40       99.04     41.09 o 
   2  20  12      178.20      259.94     70.59 o 
   3  20  12      294.26      211.64     80.10 o 
  -2  21  12      320.72      324.06     52.57 o 
  -1  21  12        5.95        0.92     30.50 o 
   0  21  12      147.43      222.75     45.96 o 
   1  21  12      802.27      818.59    105.31 o 
  -9   0  13        5.88      -33.70     45.61 o 
  -7   0  13      255.44      194.66     54.04 o 
  -5   0  13     2933.89     2883.72    170.05 o 
  -3   0  13    11290.89    11670.24    482.33 o 
  -1   0  13       68.27       47.32     11.69 o 
   1   0  13      717.59      645.99     29.92 o 
   3   0  13    11623.39    11232.27    227.19 o 
   5   0  13      150.76      143.76     14.50 o 
   7   0  13      455.05      432.56     66.24 o 
  -9   1  13      251.54      183.47     40.18 o 
  -8   1  13     1280.57     1459.38    107.25 o 
  -7   1  13       96.59       95.79     28.36 o 
  -6   1  13       19.64        5.60     43.56 o 
  -5   1  13      329.14      258.21     39.75 o 
  -4   1  13      944.27      993.63     65.67 o 
  -3   1  13      358.40      359.99     28.32 o 
  -2   1  13     9648.89     9770.10    118.56 o 
  -1   1  13      325.13      399.10     21.43 o 
   0   1  13      264.91      334.20     16.48 o 
   1   1  13      220.78      205.59     11.76 o 
   2   1  13     1536.01     1593.92     41.00 o 
   3   1  13        0.06        0.54      4.57 o 
   4   1  13     4784.05     4931.16     64.80 o 
   5   1  13      775.96      757.48     22.18 o 
   6   1  13      119.16       97.96     12.54 o 
   7   1  13      470.85      452.64     48.41 o 
   8   1  13     1392.54     1501.95    127.90 o 
  -9   2  13      574.55      773.64     89.28 o 
  -8   2  13     1013.05     1085.38     92.82 o 
  -7   2  13       14.39        5.52     46.42 o 
  -6   2  13       72.63       64.97     24.59 o 
  -5   2  13     2706.40     2745.09    117.91 o 
  -4   2  13     1131.04     1129.35     70.97 o 
  -3   2  13     7327.74     7329.20    114.71 o 
  -2   2  13      510.41      527.52     28.20 o 
  -1   2  13      431.59      378.36     21.00 o 
   0   2  13     5943.75     6192.08     86.90 o 
   1   2  13     2489.12     2283.26     54.81 o 
   2   2  13     2349.38     2416.15     53.90 o 
   3   2  13    10415.34    10251.55    120.49 o 
   4   2  13      544.20      544.39     21.45 o 
   5   2  13      760.49      728.57     27.99 o 
   6   2  13     1186.26     1216.13     47.96 o 
   7   2  13        8.93       31.44     29.19 o 
   8   2  13      442.66      450.68     76.39 o 
  -9   3  13     1992.55     2105.86    136.36 o 
  -8   3  13     3999.93     3963.44    289.81 o 
  -7   3  13       81.30      102.26     29.54 o 
  -6   3  13        6.20       14.11     18.53 o 
  -5   3  13      673.06      616.25     58.01 o 
  -4   3  13        6.65       25.28     16.00 o 
  -3   3  13     2189.06     2034.26     61.10 o 
  -2   3  13     4479.78     4452.30    129.26 o 
  -1   3  13       12.25       13.64      8.62 o 
   0   3  13      212.27      213.05     16.71 o 
   1   3  13     6452.40     6124.28     90.21 o 
   2   3  13      402.17      391.00     21.09 o 
   3   3  13       36.54       31.71     14.18 o 
   4   3  13      529.04      496.69     22.77 o 
   5   3  13     2740.70     2655.38     65.72 o 
   6   3  13      253.10      299.21     29.53 o 
   7   3  13      673.27      720.83     47.59 o 
   8   3  13     1656.90     1716.09    145.40 o 
  -9   4  13      440.34      478.89     67.57 o 
  -8   4  13     1429.93     1378.88    104.37 o 
  -7   4  13      126.45      123.84     32.96 o 
  -6   4  13      132.99       98.05     28.94 o 
  -5   4  13     4127.42     4320.42    149.81 o 
  -4   4  13     7598.18     7554.89    183.05 o 
  -3   4  13     5617.70     5641.92    119.95 o 
  -2   4  13        3.59       18.49     12.50 o 
  -1   4  13    10683.67    10389.43    133.82 o 
   0   4  13     5088.13     4852.35     78.19 o 
   1   4  13     2906.61     2859.53     56.19 o 
   2   4  13     3707.97     3518.87     59.44 o 
   3   4  13      993.07      991.72     42.39 o 
   4   4  13       69.02       37.70     11.23 o 
   5   4  13     3055.60     3027.97     69.84 o 
   6   4  13     2680.46     2683.69     86.96 o 
   7   4  13     1208.36     1199.50    135.15 o 
   8   4  13        6.04       -1.06     25.70 o 
  -9   5  13      820.79      823.55     86.23 o 
  -8   5  13     3567.50     3466.12    164.17 o 
  -7   5  13       37.08       30.97     18.29 o 
  -6   5  13     2873.87     3089.23    137.89 o 
  -5   5  13     3255.00     3195.68    130.23 o 
  -4   5  13      699.06      667.31     56.68 o 
  -3   5  13     1451.12     1462.29     99.05 o 
  -2   5  13      554.60      556.71     45.12 o 
  -1   5  13      965.25      873.77     40.74 o 
   0   5  13     5613.44     5993.77     84.22 o 
   1   5  13     1234.07     1247.21     49.75 o 
   2   5  13      743.32      634.32     20.12 o 
   3   5  13     1294.65     1340.00     46.56 o 
   4   5  13     1600.02     1512.22     50.91 o 
   5   5  13      440.41      409.79     34.11 o 
   6   5  13      106.11       78.48     15.52 o 
   7   5  13      306.17      318.02     37.03 o 
   8   5  13        5.95      -18.27     28.48 o 
  -9   6  13      250.11      346.94     59.08 o 
  -8   6  13       99.45       92.31     57.89 o 
  -7   6  13     2003.40     2079.77    163.41 o 
  -6   6  13     1781.57     1587.03    100.82 o 
  -5   6  13      813.64      821.43     68.16 o 
  -4   6  13     3289.53     3217.40    124.08 o 
  -3   6  13      408.71      354.52     50.12 o 
  -2   6  13       62.67       89.59     15.80 o 
  -1   6  13    11286.68    11282.87    133.79 o 
   0   6  13      206.71      185.59     29.23 o 
   1   6  13     1736.64     1599.83     35.11 o 
   2   6  13        4.89       -0.35      8.29 o 
   3   6  13      242.08      237.00     39.87 o 
   4   6  13       25.26       17.23      8.95 o 
   5   6  13     1732.03     1957.79     68.28 o 
   6   6  13      150.65      180.04     26.02 o 
   7   6  13     3578.55     3885.43    117.34 o 
   8   6  13      120.38       83.91     38.13 o 
  -9   7  13       15.73      -10.05     25.67 o 
  -8   7  13      424.65      463.83    188.10 o 
  -7   7  13      267.43      162.20     58.84 o 
  -6   7  13     4637.08     4757.97    173.60 o 
  -5   7  13     1195.55     1215.13     84.17 o 
  -4   7  13     3683.27     3469.36    199.27 o 
  -3   7  13       79.23       82.20     22.44 o 
  -2   7  13      774.20      853.69     34.50 o 
  -1   7  13     2017.83     1989.52     47.64 o 
   0   7  13     4918.74     4898.49     64.80 o 
   1   7  13      750.40      779.95     23.54 o 
   2   7  13     1345.42     1287.61     46.70 o 
   3   7  13       58.43       50.39     12.66 o 
   4   7  13     2371.52     2478.34     64.83 o 
   5   7  13      103.18       90.69     16.25 o 
   6   7  13      230.02      173.91     25.18 o 
   7   7  13      109.21      122.19     22.56 o 
   8   7  13      664.22      662.45    131.17 o 
  -9   8  13     1314.04     1487.55    118.46 o 
  -8   8  13        1.12       15.86     24.49 o 
  -7   8  13     5580.72     5619.69    204.34 o 
  -6   8  13      917.17      827.06     74.78 o 
  -5   8  13      221.00      211.04     37.55 o 
  -4   8  13        3.67      -27.37     30.82 o 
  -3   8  13      558.39      486.09     39.26 o 
  -2   8  13      485.56      482.72     29.45 o 
  -1   8  13    11398.09    11436.17    161.19 o 
   0   8  13       10.82       18.87      6.33 o 
   1   8  13     5552.51     5535.01     73.75 o 
   2   8  13     3014.68     2875.06    135.33 o 
   3   8  13      946.01      890.60     39.15 o 
   4   8  13      397.28      387.11     28.75 o 
   5   8  13     1786.58     1966.83    104.93 o 
   6   8  13      806.63      802.31     54.07 o 
   7   8  13     2649.14     2685.09    102.80 o 
  -8   9  13       81.74       63.63     69.58 o 
  -7   9  13       63.20       61.58     26.16 o 
  -6   9  13     3293.46     3167.47    147.82 o 
  -5   9  13     1161.32     1166.00     85.23 o 
  -4   9  13      478.82      516.76     53.91 o 
  -3   9  13     3246.51     3180.27     99.64 o 
  -2   9  13      284.72      306.87     26.92 o 
  -1   9  13        1.76       10.99      8.39 o 
   0   9  13      325.65      295.95     28.17 o 
   1   9  13       31.48       42.47     10.72 o 
   2   9  13      430.22      478.09     32.58 o 
   3   9  13      386.50      381.18     28.77 o 
   4   9  13      407.37      422.92     27.39 o 
   5   9  13      558.71      595.20     60.32 o 
   6   9  13     1027.87      994.29     93.39 o 
   7   9  13        3.82      -14.77     15.41 o 
  -8  10  13        4.52      -35.56     35.56 o 
  -7  10  13     1344.96     1470.54    108.28 o 
  -6  10  13       99.16       76.82     34.32 o 
  -5  10  13       45.22       30.49     21.73 o 
  -4  10  13     3721.05     3743.89    115.15 o 
  -3  10  13     5746.77     5767.68    136.78 o 
  -2  10  13      539.90      561.10     42.37 o 
  -1  10  13     2805.99     2893.37     75.88 o 
   0  10  13       57.73       31.87      7.93 o 
   1  10  13     3355.76     3281.06     85.60 o 
   2  10  13     4403.77     4356.73     97.11 o 
   3  10  13      262.05      272.55     23.49 o 
   4  10  13      107.30      137.20     49.09 o 
   5  10  13     2929.61     2998.50    136.21 o 
   6  10  13      802.02      789.46     98.44 o 
   7  10  13      925.00      887.37     63.02 o 
  -8  11  13      906.33      951.16     95.38 o 
  -7  11  13      169.51      131.59     39.10 o 
  -6  11  13     1018.26     1030.65     68.24 o 
  -5  11  13      483.35      537.17     52.02 o 
  -4  11  13      247.11      251.11     32.08 o 
  -3  11  13     4813.16     4737.49    103.34 o 
  -2  11  13     1500.13     1515.12     69.56 o 
  -1  11  13       13.01        3.61     13.39 o 
   0  11  13       47.86       15.69     12.51 o 
   1  11  13     7365.03     7156.65    134.51 o 
   2  11  13       11.34       18.74      8.81 o 
   3  11  13      298.54      292.95     22.60 o 
   4  11  13      137.32      201.00     38.96 o 
   5  11  13     1219.19     1193.39     88.63 o 
   6  11  13       92.27      124.22     31.54 o 
   7  11  13     2358.36     2329.52    123.98 o 
  -8  12  13      119.98      129.71     52.42 o 
  -7  12  13       94.15      120.22     37.28 o 
  -6  12  13      119.68      143.21     30.04 o 
  -5  12  13      991.16     1017.02     66.21 o 
  -4  12  13     2316.35     2259.44     94.17 o 
  -3  12  13      703.32      860.71     45.98 o 
  -2  12  13      289.57      249.65     46.14 o 
  -1  12  13     2090.67     2017.42     59.85 o 
   0  12  13      244.03      155.79     33.31 o 
   1  12  13     1970.20     2046.64     60.13 o 
   2  12  13     1131.28     1171.33     41.38 o 
   3  12  13     2651.05     2646.56    126.58 o 
   4  12  13      571.83      574.77     64.80 o 
   5  12  13     1023.13     1053.50     85.13 o 
   6  12  13       27.61       54.24     25.65 o 
   7  12  13      208.21      234.78     36.59 o 
  -7  13  13       51.43       19.28     26.89 o 
  -6  13  13      136.72      171.18     30.61 o 
  -5  13  13     1001.47     1003.17     66.49 o 
  -4  13  13     3202.33     3620.40    122.32 o 
  -3  13  13       37.89       12.62     19.76 o 
  -2  13  13     2469.12     2498.42    121.02 o 
  -1  13  13      324.86      342.70     29.62 o 
   0  13  13      123.27      128.96     22.37 o 
   1  13  13     1341.09     1262.04     69.19 o 
   2  13  13     1136.30     1050.92     81.43 o 
   3  13  13       59.44       87.58     46.77 o 
   4  13  13      624.83      535.85     93.29 o 
   5  13  13       70.10       30.65     50.26 o 
   6  13  13        0.65       11.24     26.48 o 
  -7  14  13        1.73      -12.79     18.38 o 
  -6  14  13      142.64       92.14     24.89 o 
  -5  14  13     2697.67     2748.35    112.76 o 
  -4  14  13      679.34      824.84     59.97 o 
  -3  14  13     2181.06     2246.69     95.13 o 
  -2  14  13      159.91      188.59     39.57 o 
  -1  14  13       38.01       45.19     28.82 o 
   0  14  13       85.37      130.92     18.56 o 
   1  14  13      899.68      995.57     95.82 o 
   2  14  13       19.82       27.90     22.09 o 
   3  14  13     3887.36     3865.36    158.93 o 
   4  14  13       21.14       19.29     19.67 o 
   5  14  13       17.30       43.58     27.15 o 
   6  14  13       12.90      -26.85     26.85 o 
  -7  15  13        4.92       49.35     79.38 o 
  -6  15  13      800.53      951.94     70.32 o 
  -5  15  13       57.45       36.81     26.24 o 
  -4  15  13      731.54      690.29     69.39 o 
  -3  15  13      810.86      833.33     86.01 o 
  -2  15  13     2095.33     2174.98    118.51 o 
  -1  15  13       65.90       44.70     24.58 o 
   0  15  13      196.12      225.23     41.11 o 
   1  15  13       16.83        8.00     76.22 o 
   2  15  13     1122.60     1257.33     91.91 o 
   3  15  13       33.14       50.91     31.47 o 
   4  15  13     1995.57     1995.06    121.24 o 
   5  15  13      646.11      707.39     75.80 o 
  -6  16  13       66.22      125.49     30.68 o 
  -5  16  13     1915.50     2008.19    100.12 o 
  -4  16  13      127.58      156.90     28.98 o 
  -3  16  13     3604.79     3625.70    110.99 o 
  -2  16  13      860.48      888.47     78.40 o 
  -1  16  13      742.64      715.65     80.85 o 
   0  16  13     1342.89     1348.24     94.99 o 
   1  16  13       44.85       73.28     30.06 o 
   2  16  13       90.00       56.14     39.66 o 
   3  16  13     2926.57     3159.72    151.49 o 
   4  16  13       43.32       55.23     57.27 o 
   5  16  13      161.36      137.16     34.15 o 
  -6  17  13       72.72       43.29     29.92 o 
  -5  17  13     1319.70     1444.97     86.87 o 
  -4  17  13       89.08      142.51     30.13 o 
  -3  17  13      316.45      307.35     48.11 o 
  -2  17  13     1728.45     1747.88    110.43 o 
  -1  17  13      106.66       75.18     24.90 o 
   0  17  13      523.18      415.15     56.68 o 
   1  17  13      842.54     1068.68    114.00 o 
   2  17  13      363.99      323.02     51.22 o 
   3  17  13        1.49      -27.69     27.69 o 
   4  17  13      256.04      293.73     54.46 o 
  -5  18  13      385.16      456.06     67.31 o 
  -4  18  13     1301.61     1690.97    112.26 o 
  -3  18  13      474.78      586.26     67.85 o 
  -2  18  13       63.28       84.64     97.50 o 
  -1  18  13      510.64      602.35     67.08 o 
   0  18  13     3475.96     3580.46    160.89 o 
   1  18  13      565.80      640.01     72.14 o 
   2  18  13       17.65        4.49     43.85 o 
   3  18  13     1038.46     1079.03     94.09 o 
   4  18  13        2.35      -11.48     30.71 o 
  -4  19  13      721.96      810.49     65.94 o 
  -3  19  13      160.50      146.40     37.82 o 
  -2  19  13       43.81       41.01     35.01 o 
  -1  19  13        0.75       15.24     22.63 o 
   0  19  13        8.57       71.05     37.98 o 
   1  19  13     1743.99     1828.42    119.90 o 
   2  19  13      525.88      536.45     67.55 o 
   3  19  13      295.12      278.99     51.44 o 
  -3  20  13      139.81      152.12     40.79 o 
  -2  20  13       10.08       -8.31     28.28 o 
  -1  20  13     1850.60     1891.98    167.51 o 
   0  20  13     1189.71     1147.40    159.47 o 
   1  20  13      879.22      954.74     88.87 o 
   2  20  13      404.98      330.72     78.62 o 
  -1  21  13      169.32      191.13     45.55 o 
   0  21  13       40.85       39.26     24.95 o 
  -8   0  14     1802.08     1488.84    152.54 o 
  -6   0  14     3809.42     4078.81    219.93 o 
  -4   0  14     3330.66     3104.35    165.03 o 
  -2   0  14     3463.39     3450.64    139.45 o 
   0   0  14     1107.08     1266.63     46.12 o 
   2   0  14     1964.93     1953.54     96.68 o 
   4   0  14     2888.73     2875.88     95.86 o 
   6   0  14      100.89      101.10     34.99 o 
  -9   1  14     3809.95     4202.41    191.83 o 
  -8   1  14       15.05       -4.95     27.21 o 
  -7   1  14     3967.27     3707.57    159.72 o 
  -6   1  14       32.00       37.89     19.84 o 
  -5   1  14      468.47      434.77     48.98 o 
  -4   1  14      495.48      469.88     46.07 o 
  -3   1  14     2218.63     2299.47     65.41 o 
  -2   1  14     2586.68     2639.15     63.23 o 
  -1   1  14     2902.71     2696.83     62.90 o 
   0   1  14     1144.38     1033.90     29.26 o 
   1   1  14      271.98      242.56     18.71 o 
   2   1  14      936.33      969.83     33.59 o 
   3   1  14        1.24        5.55      7.09 o 
   4   1  14      395.61      377.80     16.60 o 
   5   1  14     2985.19     2991.03     54.39 o 
   6   1  14       62.81       56.55     14.72 o 
   7   1  14        0.44       16.63     15.44 o 
   8   1  14       43.57       33.13     20.65 o 
  -9   2  14       53.60       52.83     52.42 o 
  -8   2  14        0.46        4.62     22.80 o 
  -7   2  14      194.15      239.74     45.53 o 
  -6   2  14      347.85      393.28     50.30 o 
  -5   2  14      134.13      133.09     31.29 o 
  -4   2  14      777.71      643.49     54.85 o 
  -3   2  14     1323.09     1417.15     51.79 o 
  -2   2  14     2973.12     2950.21     67.12 o 
  -1   2  14     1267.94     1176.78     37.50 o 
   0   2  14     1440.19     1443.36     52.33 o 
   1   2  14      211.24      212.82     16.65 o 
   2   2  14     2163.13     2056.91     47.44 o 
   3   2  14     5236.88     5418.88     77.46 o 
   4   2  14     3001.57     3027.69     71.98 o 
   5   2  14      233.40      220.00     18.01 o 
   6   2  14       27.44       13.45     12.22 o 
   7   2  14      186.74      218.90     33.10 o 
   8   2  14      343.07      370.53     68.62 o 
  -9   3  14     1847.09     1859.84    187.51 o 
  -8   3  14      919.99      991.10     89.87 o 
  -7   3  14      889.64      744.39     72.09 o 
  -6   3  14        8.82      -12.55     24.17 o 
  -5   3  14      500.92      441.23     49.41 o 
  -4   3  14     2598.41     2595.25    108.76 o 
  -3   3  14       13.65       20.33     10.26 o 
  -2   3  14     2788.12     2806.03     77.40 o 
  -1   3  14     1878.15     1904.99     57.00 o 
   0   3  14      155.67      154.44     13.39 o 
   1   3  14     2179.00     2107.87     51.14 o 
   2   3  14     3677.83     3599.47     63.55 o 
   3   3  14       19.73       14.13     10.80 o 
   4   3  14      993.09      999.54     31.68 o 
   5   3  14        7.78       -9.97     14.67 o 
   6   3  14      289.46      288.43     36.82 o 
   7   3  14        0.92        2.51     17.56 o 
   8   3  14      109.45       47.45     35.39 o 
  -9   4  14     1249.16     1292.14    108.92 o 
  -8   4  14      770.30      711.24     76.70 o 
  -7   4  14     1856.70     1890.58    115.73 o 
  -6   4  14     3777.27     3779.74    162.08 o 
  -5   4  14     2086.64     1876.45    100.57 o 
  -4   4  14     1091.34      995.10     68.91 o 
  -3   4  14     4496.89     4537.67    229.08 o 
  -2   4  14      177.94      181.00     20.89 o 
  -1   4  14     1355.28     1488.13     52.33 o 
   0   4  14     4689.28     4548.72     71.40 o 
   1   4  14     1337.16     1352.49     40.99 o 
   2   4  14      357.69      342.27     32.99 o 
   3   4  14     1975.78     1929.18     46.79 o 
   4   4  14     1836.48     1838.93     65.85 o 
   5   4  14       34.68       42.16     14.39 o 
   6   4  14      547.95      561.22     41.49 o 
   7   4  14      652.71      633.95     78.19 o 
   8   4  14      323.86      305.09     65.43 o 
  -9   5  14      922.63      903.72     91.57 o 
  -8   5  14      900.01      960.93    105.23 o 
  -7   5  14     2037.11     1905.70    117.48 o 
  -6   5  14      398.19      402.32    129.02 o 
  -5   5  14     5573.31     5553.14    385.20 o 
  -4   5  14       13.55       19.70     24.56 o 
  -3   5  14      162.56      129.02     44.76 o 
  -2   5  14     6224.37     6146.29    119.72 o 
  -1   5  14      883.66      858.19     36.89 o 
   0   5  14     2743.73     2699.95     53.45 o 
   1   5  14     4780.60     4842.85     73.48 o 
   2   5  14     4265.18     4128.88     98.10 o 
   3   5  14     1085.07     1135.18     54.20 o 
   4   5  14       11.29        6.57     10.46 o 
   5   5  14     1560.25     1507.84     63.71 o 
   6   5  14      393.31      408.14     36.89 o 
   7   5  14      418.04      471.37     53.92 o 
   8   5  14      180.23      228.97     55.33 o 
  -9   6  14      677.20      609.44     75.18 o 
  -8   6  14       57.34      121.79     42.82 o 
  -7   6  14     1804.74     1712.20    111.74 o 
  -6   6  14     2151.46     2014.45    114.11 o 
  -5   6  14       20.80       34.01     22.00 o 
  -4   6  14        3.15       -2.16     18.99 o 
  -3   6  14      230.02      258.08     35.06 o 
  -2   6  14      391.37      386.30     28.13 o 
  -1   6  14     1829.35     1697.22     53.48 o 
   0   6  14    13957.02    14512.45    142.04 o 
   1   6  14     1640.63     1617.79     37.20 o 
   2   6  14      795.07      806.23     47.42 o 
   3   6  14        2.58       15.59     10.47 o 
   4   6  14      149.83      140.62     17.00 o 
   5   6  14      574.13      512.53     60.98 o 
   6   6  14     3244.71     3403.50    104.24 o 
   7   6  14       74.31      103.93     30.97 o 
  -9   7  14        0.87       24.15     26.12 o 
  -8   7  14       30.45      -16.24     42.80 o 
  -7   7  14     1098.13     1066.11     90.16 o 
  -6   7  14      417.75      552.28     63.53 o 
  -5   7  14     6299.00     6503.40    227.19 o 
  -4   7  14      519.30      457.53     50.19 o 
  -3   7  14        7.62        7.65     17.23 o 
  -2   7  14     1237.17     1278.75     58.57 o 
  -1   7  14      199.31      252.62     20.25 o 
   0   7  14     2168.96     2374.57     46.47 o 
   1   7  14     7671.64     7150.80    226.21 o 
   2   7  14      149.94      163.64     18.22 o 
   3   7  14     2786.85     2539.53     67.93 o 
   4   7  14      908.51      868.39     40.11 o 
   5   7  14     4006.57     4012.02     97.41 o 
   6   7  14       28.17       12.02     14.72 o 
   7   7  14      456.00      445.94     54.97 o 
  -8   8  14      499.02      568.94    119.12 o 
  -7   8  14      182.42      205.64     43.84 o 
  -6   8  14      893.54      962.24     81.19 o 
  -5   8  14     1769.80     1655.59     99.29 o 
  -4   8  14      512.25      437.70     48.64 o 
  -3   8  14        1.88      -16.71     16.71 o 
  -2   8  14     2070.64     2088.66     76.51 o 
  -1   8  14      668.43      690.75     31.96 o 
   0   8  14    13548.57    13863.39    110.45 o 
   1   8  14      492.36      555.63     21.75 o 
   2   8  14      840.78      804.69     59.85 o 
   3   8  14     2831.66     2762.58     71.07 o 
   4   8  14      292.49      253.96     24.90 o 
   5   8  14      325.45      305.60     45.04 o 
   6   8  14     4764.10     4787.20    130.64 o 
   7   8  14     1127.53     1062.17     98.01 o 
  -8   9  14      703.99      758.71     83.96 o 
  -7   9  14      296.49      413.00     59.69 o 
  -6   9  14      268.49      320.70     52.82 o 
  -5   9  14     4433.31     4361.80    320.38 o 
  -4   9  14       19.87        0.66     16.23 o 
  -3   9  14     1302.65     1271.37     65.41 o 
  -2   9  14     1967.09     1903.16     74.70 o 
  -1   9  14     1337.47     1361.64     44.99 o 
   0   9  14     1160.55     1267.44     34.93 o 
   1   9  14     1001.53     1011.02     37.35 o 
   2   9  14     3543.03     3113.58    249.74 o 
   3   9  14       72.55       73.89     14.93 o 
   4   9  14      876.31      895.33     43.20 o 
   5   9  14      855.47      738.42     68.90 o 
   6   9  14      355.88      381.54     51.87 o 
   7   9  14       44.90       21.13     48.22 o 
  -8  10  14      946.58      909.68    144.61 o 
  -7  10  14     2220.40     2316.10    136.79 o 
  -6  10  14     1591.95     1568.98    124.56 o 
  -5  10  14      282.81      217.23     31.76 o 
  -4  10  14      190.92      211.90     30.05 o 
  -3  10  14     3435.61     3418.10     87.34 o 
  -2  10  14        4.50        8.98     10.57 o 
  -1  10  14       20.92        8.93     10.39 o 
   0  10  14      169.88      156.02     19.91 o 
   1  10  14      109.61      142.83     15.85 o 
   2  10  14      831.84      775.27     30.06 o 
   3  10  14     1494.41     1557.27     71.70 o 
   4  10  14       16.65       11.37     20.97 o 
   5  10  14       15.78       22.38     22.45 o 
   6  10  14     1759.97     1706.29    121.96 o 
   7  10  14     1392.47     1481.12    104.13 o 
  -8  11  14     1696.14     1772.32    128.70 o 
  -7  11  14     1160.35     1245.85    103.59 o 
  -6  11  14      804.63      768.13     59.91 o 
  -5  11  14     1181.01     1238.61    107.83 o 
  -4  11  14      552.95      632.15     50.96 o 
  -3  11  14     2700.99     2648.73    111.41 o 
  -2  11  14      948.36      928.23     55.93 o 
  -1  11  14       10.25        9.56      7.85 o 
   0  11  14     1696.10     1616.08     66.89 o 
   1  11  14     3067.91     2935.18     85.60 o 
   2  11  14      966.30     1005.99     37.36 o 
   3  11  14       15.60       13.67     17.79 o 
   4  11  14      521.07      536.08     60.92 o 
   5  11  14      266.65      272.25     45.16 o 
   6  11  14      311.81      306.02     88.71 o 
   7  11  14       69.21       94.71     31.70 o 
  -7  12  14      890.75      974.32     71.31 o 
  -6  12  14      190.75      263.73     47.81 o 
  -5  12  14       26.63       38.88     19.19 o 
  -4  12  14     1208.03     1285.38     72.27 o 
  -3  12  14     6625.22     6463.88    125.12 o 
  -2  12  14      277.37      356.18     37.06 o 
  -1  12  14       44.54       46.66     15.31 o 
   0  12  14       26.93       81.21     26.30 o 
   1  12  14        6.84       -0.65     11.82 o 
   2  12  14     3351.17     3508.07     90.73 o 
   3  12  14     1528.15     1664.35    142.13 o 
   4  12  14      909.37     1012.46     81.47 o 
   5  12  14       61.91       39.44     37.17 o 
   6  12  14      129.21      225.05     44.49 o 
  -7  13  14     1782.05     1812.35     98.27 o 
  -6  13  14       18.46       -0.51     18.27 o 
  -5  13  14      227.27      215.98     35.05 o 
  -4  13  14       27.29       17.15     14.97 o 
  -3  13  14     2055.19     2172.68     95.54 o 
  -2  13  14     2792.71     2615.54    142.02 o 
  -1  13  14     3480.10     3439.71    207.58 o 
   0  13  14        0.36        8.95     16.66 o 
   1  13  14      574.31      458.09     53.97 o 
   2  13  14       90.59       96.93     17.21 o 
   3  13  14       17.67       49.71     22.95 o 
   4  13  14       11.69        9.04     19.18 o 
   5  13  14      951.44      942.51     84.48 o 
   6  13  14       21.67       19.21     24.40 o 
  -7  14  14      112.15      125.69     30.10 o 
  -6  14  14      277.12      273.36     39.11 o 
  -5  14  14       87.62       83.28     25.44 o 
  -4  14  14     2018.35     1996.56     95.15 o 
  -3  14  14       46.82       48.81     19.76 o 
  -2  14  14     1276.82     1352.20     73.13 o 
  -1  14  14     2247.36     2189.83    118.15 o 
   0  14  14      379.99      439.92     55.67 o 
   1  14  14       20.61       39.55     23.65 o 
   2  14  14     1242.28     1270.94     93.18 o 
   3  14  14      497.77      544.37     62.79 o 
   4  14  14     1990.33     2153.05    124.78 o 
   5  14  14       62.86       34.99     36.94 o 
   6  14  14       26.49       28.62     26.93 o 
  -6  15  14      419.07      450.89     50.14 o 
  -5  15  14      202.35      256.77     37.78 o 
  -4  15  14        3.38       -0.95     17.10 o 
  -3  15  14     2842.76     2987.95    114.22 o 
  -2  15  14        7.27       23.69     16.65 o 
  -1  15  14     2826.26     3000.22    140.94 o 
   0  15  14       42.91       12.79     60.85 o 
   1  15  14     1695.79     1503.69    101.96 o 
   2  15  14       19.39       38.09     23.03 o 
   3  15  14      132.35      114.23     34.86 o 
   4  15  14      159.43      165.84     39.81 o 
   5  15  14     1047.20     1133.82    276.36 o 
  -6  16  14      220.31      231.00     55.96 o 
  -5  16  14      257.71      234.58     36.69 o 
  -4  16  14      158.80      168.16     30.22 o 
  -3  16  14      829.17      862.03     66.64 o 
  -2  16  14      574.30      558.56     64.35 o 
  -1  16  14      202.04      197.71     44.36 o 
   0  16  14      388.48      368.32     55.27 o 
   1  16  14      268.73      278.25     46.66 o 
   2  16  14      173.57      115.36     32.30 o 
   3  16  14       93.19       84.96    100.57 o 
   4  16  14     2138.03     2118.03    130.02 o 
   5  16  14       62.37      118.91     70.79 o 
  -5  17  14     1489.69     1616.12     93.70 o 
  -4  17  14        8.72      -16.62     20.22 o 
  -3  17  14      747.03      977.88     69.11 o 
  -2  17  14     1416.98     1418.97    102.10 o 
  -1  17  14     1045.05     1199.95     94.36 o 
   0  17  14       42.57       64.40     39.78 o 
   1  17  14        0.92       -9.98     25.00 o 
   2  17  14      262.70      218.17     61.35 o 
   3  17  14       48.35       -3.10     34.33 o 
   4  17  14      428.22      461.29     63.01 o 
  -5  18  14       33.51       45.07     24.58 o 
  -4  18  14      690.26      851.49     67.56 o 
  -3  18  14     1032.84     1201.87     78.62 o 
  -2  18  14     1292.01     1208.98     96.40 o 
  -1  18  14     1418.46     1477.22    105.92 o 
   0  18  14     1040.13     1008.16     89.25 o 
   1  18  14      800.21      807.88     80.75 o 
   2  18  14      398.58      419.67     59.30 o 
   3  18  14       42.44       15.60     48.00 o 
  -4  19  14     1013.91     1072.35     91.75 o 
  -3  19  14      112.79      125.50     28.88 o 
  -2  19  14      499.41      509.01     64.56 o 
  -1  19  14       12.32       -9.06     33.62 o 
   0  19  14      389.35      473.69     66.34 o 
   1  19  14     1125.87     1109.80     96.74 o 
   2  19  14      329.87      400.95    121.66 o 
   3  19  14      164.64      142.94     63.73 o 
  -3  20  14      133.90       56.90     23.06 o 
  -2  20  14       21.87      -22.02     71.93 o 
  -1  20  14       36.99       16.25     24.85 o 
   0  20  14     1966.68     2285.28    136.33 o 
   1  20  14        3.96       24.51     23.90 o 
  -9   0  15     1476.52     1500.37    164.27 o 
  -7   0  15     1955.56     1874.44    162.61 o 
  -5   0  15      284.43      255.12     51.95 o 
  -3   0  15     6961.18     7128.77    224.94 o 
  -1   0  15     2464.82     2463.79     77.98 o 
   1   0  15     2195.33     2096.48     74.33 o 
   3   0  15     3912.46     3895.62    150.39 o 
   5   0  15     1544.01     1615.49    111.37 o 
   7   0  15      312.51      305.82     58.05 o 
  -9   1  15      289.17      271.57     51.69 o 
  -8   1  15     3362.26     3583.51    168.56 o 
  -7   1  15      784.35      765.64     87.89 o 
  -6   1  15     4808.28     4704.36    170.04 o 
  -5   1  15      350.62      308.59     62.15 o 
  -4   1  15       10.03        1.22     19.02 o 
  -3   1  15      521.74      531.20     32.35 o 
  -2   1  15     9967.75    10166.75    126.04 o 
  -1   1  15     1927.33     2010.14     74.64 o 
   0   1  15     4519.17     4441.62     95.86 o 
   1   1  15      953.42     1103.53     33.62 o 
   2   1  15       17.98       19.78      6.17 o 
   3   1  15      156.09      131.46      8.38 o 
   4   1  15     2031.73     1999.86     33.51 o 
   5   1  15       11.71        7.50      5.99 o 
   6   1  15     1275.20     1254.04     61.22 o 
   7   1  15        0.28        2.81     23.51 o 
   8   1  15      829.73      843.72     98.25 o 
  -9   2  15      231.24      215.07     44.79 o 
  -8   2  15      168.14      157.65     46.41 o 
  -7   2  15     2693.16     2567.14    135.56 o 
  -6   2  15     1309.09     1255.02     88.75 o 
  -5   2  15      546.57      542.15     54.58 o 
  -4   2  15      327.76      363.94     68.60 o 
  -3   2  15     2466.04     2543.96     70.28 o 
  -2   2  15      653.67      646.81     34.88 o 
  -1   2  15     1565.01     1704.92     46.19 o 
   0   2  15      569.52      566.85     25.23 o 
   1   2  15      257.64      214.16     17.68 o 
   2   2  15     2535.97     2524.78     53.66 o 
   3   2  15     2916.40     2951.66     57.46 o 
   4   2  15      179.17      174.88     12.29 o 
   5   2  15      568.38      621.09     31.76 o 
   6   2  15       41.89       39.97     16.06 o 
   7   2  15       53.21       31.76     31.55 o 
   8   2  15      238.43      182.88     46.20 o 
  -9   3  15      165.12      190.22     47.22 o 
  -8   3  15     1491.26     1375.85    106.59 o 
  -7   3  15      533.21      569.66     65.93 o 
  -6   3  15      383.21      258.87     57.68 o 
  -5   3  15     3367.07     3394.78    238.39 o 
  -4   3  15       35.65       13.95     16.39 o 
  -3   3  15      393.59      411.32     33.72 o 
  -2   3  15     1557.29     1587.38     59.66 o 
  -1   3  15     4654.01     4627.94     91.00 o 
   0   3  15      204.25      157.83     14.80 o 
   1   3  15     3663.26     3781.82     70.27 o 
   2   3  15        6.08       14.85      7.67 o 
   3   3  15     1055.95     1178.63     37.77 o 
   4   3  15      249.34      259.13     16.45 o 
   5   3  15      312.39      328.90     24.77 o 
   6   3  15        7.69        6.71     12.09 o 
   7   3  15       10.39       27.28     18.01 o 
   8   3  15       45.45       28.49     27.93 o 
  -9   4  15       37.10       11.35     28.66 o 
  -8   4  15       78.01      117.22     37.82 o 
  -7   4  15      131.53       86.82     55.95 o 
  -6   4  15     1211.83     1255.14    187.15 o 
  -5   4  15        9.41       35.78     32.13 o 
  -4   4  15     3321.24     3261.38    124.54 o 
  -3   4  15       67.29       77.26     46.65 o 
  -2   4  15     2618.21     2703.86     79.25 o 
  -1   4  15      493.62      527.31     32.98 o 
   0   4  15     3359.48     3398.91     58.63 o 
   1   4  15     1505.34     1544.40     44.82 o 
   2   4  15       20.64       15.73      7.78 o 
   3   4  15      644.10      720.46     29.26 o 
   4   4  15      414.20      448.22     33.56 o 
   5   4  15      151.50      196.99     23.05 o 
   6   4  15      492.14      502.62     39.49 o 
   7   4  15      959.99      998.53     76.40 o 
  -9   5  15       38.03       47.54     63.78 o 
  -8   5  15      814.20      709.97     79.93 o 
  -7   5  15        2.73        2.15     21.67 o 
  -6   5  15      632.47      637.08     73.72 o 
  -5   5  15      811.30      704.09     64.47 o 
  -4   5  15     3281.18     3290.78    126.54 o 
  -3   5  15     1316.13     1171.78     70.45 o 
  -2   5  15      804.06      921.91     48.12 o 
  -1   5  15     2734.16     2791.74     67.76 o 
   0   5  15      276.42      245.54     17.05 o 
   1   5  15       88.06      100.89     13.94 o 
   2   5  15     4077.49     4199.16    172.10 o 
   3   5  15     1008.00     1078.81     83.35 o 
   4   5  15      318.21      293.30     28.88 o 
   5   5  15      406.91      439.75     60.04 o 
   6   5  15      110.89      129.15     28.41 o 
   7   5  15       20.14        2.70     21.14 o 
  -9   6  15      351.07      527.10     72.28 o 
  -8   6  15       76.57      125.45     46.12 o 
  -7   6  15     1540.21     1499.49    105.12 o 
  -6   6  15     1451.06     1341.89    126.20 o 
  -5   6  15     1154.65     1140.87     82.21 o 
  -4   6  15      153.58      192.11     34.56 o 
  -3   6  15      213.47      144.91     27.30 o 
  -2   6  15      351.15      351.30     32.48 o 
  -1   6  15       47.65       48.74     12.10 o 
   0   6  15      162.21      209.49     18.70 o 
   1   6  15     6444.52     6280.99     79.22 o 
   2   6  15     1197.96     1155.08     58.11 o 
   3   6  15      534.48      570.19     40.60 o 
   4   6  15      157.53      168.25     24.45 o 
   5   6  15      353.12      379.33     46.69 o 
   6   6  15      989.52     1052.69    103.88 o 
   7   6  15     2563.42     2448.42    124.47 o 
  -8   7  15      129.85       34.32     38.08 o 
  -7   7  15        0.03      -15.58     26.70 o 
  -6   7  15     2543.71     2819.50    188.98 o 
  -5   7  15        3.71      -21.49     21.49 o 
  -4   7  15    11321.07    11221.78    241.06 o 
  -3   7  15     1442.03     1275.83     58.24 o 
  -2   7  15      527.70      529.62     39.40 o 
  -1   7  15       52.72       21.63     13.31 o 
   0   7  15      113.63      112.08     16.85 o 
   1   7  15        1.36      -13.41     13.41 o 
   2   7  15     2912.71     2891.01     91.35 o 
   3   7  15       13.82       14.55     14.80 o 
   4   7  15      119.02       93.01     23.22 o 
   5   7  15       50.16       20.65     16.14 o 
   6   7  15      539.90      602.42     45.91 o 
   7   7  15        0.81       19.24     31.11 o 
  -8   8  15       37.03       33.29     43.51 o 
  -7   8  15     1330.95     1337.93    101.91 o 
  -6   8  15      170.28      122.04     32.20 o 
  -5   8  15      493.05      517.48     57.77 o 
  -4   8  15      317.53      257.46     39.91 o 
  -3   8  15       49.06       44.63     11.48 o 
  -2   8  15     3173.22     3096.02    135.43 o 
  -1   8  15      164.77      182.75     18.01 o 
   0   8  15       20.52       18.35     10.91 o 
   1   8  15     4187.70     3991.08     76.48 o 
   2   8  15     2361.19     2374.28     86.00 o 
   3   8  15      111.61      116.29     16.99 o 
   4   8  15       15.81       13.65     11.26 o 
   5   8  15      162.00      140.00     30.69 o 
   6   8  15       52.81       45.52     18.17 o 
   7   8  15     2007.73     1960.85    116.56 o 
  -8   9  15      181.10      275.12     48.09 o 
  -7   9  15      288.61      296.56     53.13 o 
  -6   9  15     1003.85     1050.72     95.12 o 
  -5   9  15      101.32       64.32     24.55 o 
  -4   9  15     1790.74     1898.86     83.63 o 
  -3   9  15      729.29      659.36     39.02 o 
  -2   9  15       10.42       15.43      9.38 o 
  -1   9  15     1006.94     1073.22     53.22 o 
   0   9  15      960.83      914.31     41.77 o 
   1   9  15       70.31       60.82      9.42 o 
   2   9  15     2931.72     3015.81    127.51 o 
   3   9  15      865.70      939.03     54.48 o 
   4   9  15     1019.57      929.49     46.15 o 
   5   9  15     1918.92     1875.75    108.83 o 
   6   9  15      699.32      667.68     51.90 o 
   7   9  15        3.56       34.75     24.85 o 
  -8  10  15        3.39      -38.28     38.83 o 
  -7  10  15       28.94       65.83     37.53 o 
  -6  10  15      736.48      722.44     74.64 o 
  -5  10  15       11.96       -6.21     15.43 o 
  -4  10  15      822.55      821.61     57.26 o 
  -3  10  15      560.85      494.19     34.60 o 
  -2  10  15     2234.12     2309.59     85.68 o 
  -1  10  15       86.20       76.95     12.21 o 
   0  10  15     1258.26     1171.75     93.90 o 
   1  10  15      862.60      805.95     32.44 o 
   2  10  15       14.03       22.51     10.63 o 
   3  10  15        2.78       14.49     11.41 o 
   4  10  15     1103.93     1097.48     82.66 o 
   5  10  15      459.96      478.32     57.43 o 
   6  10  15      163.75      133.51     37.12 o 
  -8  11  15     1572.03     1689.02    127.57 o 
  -7  11  15      588.64      620.39    135.83 o 
  -6  11  15      580.49      618.82     55.19 o 
  -5  11  15     1915.61     2004.80     93.96 o 
  -4  11  15     1050.86     1040.57     65.74 o 
  -3  11  15     2158.82     2169.11     72.14 o 
  -2  11  15     1530.10     1322.82     67.15 o 
  -1  11  15      430.05      425.16     27.22 o 
   0  11  15       10.35       15.16     12.46 o 
   1  11  15     1449.59     1468.09     76.47 o 
   2  11  15      895.57      854.53     32.88 o 
   3  11  15     1421.80     1472.68     57.17 o 
   4  11  15      725.89      760.01     72.35 o 
   5  11  15      486.60      506.32     60.22 o 
   6  11  15       17.22       22.18     23.27 o 
  -7  12  15      638.34      628.52     58.82 o 
  -6  12  15     1662.14     1658.03    106.24 o 
  -5  12  15      211.35      158.75     29.28 o 
  -4  12  15     3059.14     2909.88    110.77 o 
  -3  12  15      415.70      420.70     41.70 o 
  -2  12  15      331.99      309.89     34.35 o 
  -1  12  15       88.05      101.96     15.18 o 
   0  12  15      794.28      791.36     49.87 o 
   1  12  15       12.71       22.56     15.87 o 
   2  12  15      185.57      156.39     25.83 o 
   3  12  15     2723.90     3030.97    139.91 o 
   4  12  15     3300.23     3346.37    150.93 o 
   5  12  15     1301.78     1469.67    102.94 o 
   6  12  15        2.08       14.29     66.61 o 
  -7  13  15      293.69      249.28     38.05 o 
  -6  13  15      270.05      331.71     65.39 o 
  -5  13  15      606.42      549.09     60.55 o 
  -4  13  15      671.79      608.15     62.57 o 
  -3  13  15     1521.80     1598.27     85.86 o 
  -2  13  15     5961.88     5993.41    132.11 o 
  -1  13  15      109.07      110.53     24.07 o 
   0  13  15     1967.55     1813.77     76.94 o 
   1  13  15        9.99       14.36     22.10 o 
   2  13  15     1161.64     1061.51     52.29 o 
   3  13  15       42.81       71.79     27.52 o 
   4  13  15       22.93       23.45     25.45 o 
   5  13  15       57.01       69.59     26.87 o 
   6  13  15     2048.19     2190.44    131.94 o 
  -6  14  15      582.09      590.82     56.96 o 
  -5  14  15        5.00       20.37     18.52 o 
  -4  14  15      157.36      174.15     30.46 o 
  -3  14  15     2886.15     3026.26    113.04 o 
  -2  14  15       45.54       69.58     21.16 o 
  -1  14  15       14.91       -1.42     16.02 o 
   0  14  15      286.45      254.20     45.38 o 
   1  14  15      710.26      606.06     64.38 o 
   2  14  15       91.85      164.66     52.72 o 
   3  14  15     2671.40     2775.07    140.99 o 
   4  14  15      355.33      315.27     59.14 o 
   5  14  15     1052.07     1103.52    102.97 o 
  -6  15  15      456.73      445.48     49.93 o 
  -5  15  15      538.85      503.09     51.63 o 
  -4  15  15       32.07       16.34     17.86 o 
  -3  15  15      105.41       97.39     21.39 o 
  -2  15  15     3752.89     4030.62    130.21 o 
  -1  15  15       53.53       58.93     23.95 o 
   0  15  15     2383.50     2552.28    253.42 o 
   1  15  15       87.38       56.89     24.69 o 
   2  15  15      633.87      675.45     73.46 o 
   3  15  15      664.56      682.48     72.90 o 
   4  15  15      602.88      596.79     71.31 o 
   5  15  15        8.03       -2.49     21.61 o 
  -6  16  15     1112.80     1079.21    105.31 o 
  -5  16  15      254.01      256.52     51.34 o 
  -4  16  15       55.38       60.19     22.34 o 
  -3  16  15     2383.77     2375.85    105.69 o 
  -2  16  15      213.27      247.34     40.01 o 
  -1  16  15       19.62       43.94     30.87 o 
   0  16  15       73.30      113.58     32.72 o 
   1  16  15       98.07      115.99     35.01 o 
   2  16  15       21.99       18.21     21.09 o 
   3  16  15     3094.85     3373.91    162.30 o 
   4  16  15      553.26      626.17     73.69 o 
  -5  17  15     2296.24     2557.64    173.20 o 
  -4  17  15      320.01      321.93     38.93 o 
  -3  17  15       26.51        4.32     15.78 o 
  -2  17  15     2569.49     2631.09    165.14 o 
  -1  17  15        3.48      -25.76     25.76 o 
   0  17  15      547.05      565.76     76.27 o 
   1  17  15       40.48       55.25     57.60 o 
   2  17  15      170.12      119.76     36.49 o 
   3  17  15      345.45      436.16     84.15 o 
   4  17  15      632.16      792.79     83.21 o 
  -4  18  15      215.54      260.70     38.99 o 
  -3  18  15      710.14      763.17     65.03 o 
  -2  18  15      306.28      368.89     45.02 o 
  -1  18  15        9.05       -6.09     27.89 o 
   0  18  15     1078.39     1266.78    112.40 o 
   1  18  15       11.44       80.55     30.62 o 
   2  18  15       28.76       44.61     25.02 o 
   3  18  15      753.99      830.82     86.14 o 
  -3  19  15       13.34       -3.67     18.46 o 
  -2  19  15       54.74       28.58     73.31 o 
  -1  19  15      742.35      717.90     78.60 o 
   0  19  15        3.46       13.67     21.48 o 
   1  19  15      420.03      438.09     62.36 o 
   2  19  15       78.72      137.37     38.62 o 
  -1  20  15      186.11      128.17     35.36 o 
   0  20  15     1041.13     1191.66    245.92 o 
  -8   0  16     2871.41     2790.60    213.75 o 
  -6   0  16     4439.41     4499.56    237.62 o 
  -4   0  16       43.13      -22.16     31.14 o 
  -2   0  16     8454.52     8569.32    167.19 o 
   0   0  16     2886.01     2822.14     70.10 o 
   2   0  16       20.78        5.31     15.26 o 
   4   0  16     7427.05     7351.60    160.55 o 
   6   0  16     1123.64     1180.54     71.01 o 
  -9   1  16      634.00      770.26     86.00 o 
  -8   1  16      568.05      639.74     73.50 o 
  -7   1  16     2578.31     2598.29    137.82 o 
  -6   1  16      478.93      428.23     54.05 o 
  -5   1  16     1024.21      944.30    119.29 o 
  -4   1  16     2146.90     2010.18     97.75 o 
  -3   1  16       34.51       29.88     12.04 o 
  -2   1  16      347.66      328.44     23.92 o 
  -1   1  16     5998.77     5934.16     87.12 o 
   0   1  16      579.44      621.95     23.13 o 
   1   1  16     1194.12     1191.20     36.01 o 
   2   1  16      224.45      250.79     19.21 o 
   3   1  16        2.18       -3.26      9.49 o 
   4   1  16      152.23      142.13     17.50 o 
   5   1  16     1652.59     1593.10     83.59 o 
   6   1  16        1.82      -17.11     17.11 o 
   7   1  16      702.36      701.39     60.86 o 
  -9   2  16     1129.83     1213.22    167.93 o 
  -8   2  16      356.74      287.10     53.01 o 
  -7   2  16       70.49       86.56     30.07 o 
  -6   2  16     2168.50     1966.05    111.61 o 
  -5   2  16      304.96      278.86     42.33 o 
  -4   2  16     2701.16     2465.75    108.00 o 
  -3   2  16      341.33      311.63     30.18 o 
  -2   2  16      140.17      156.64     17.45 o 
  -1   2  16     2811.69     2683.60     58.99 o 
   0   2  16      196.15      251.93     17.63 o 
   1   2  16       11.32        3.05     10.05 o 
   2   2  16      407.18      401.49     21.08 o 
   3   2  16      635.01      595.55     24.35 o 
   4   2  16     2450.26     2494.84     50.04 o 
   5   2  16      269.58      306.20     24.48 o 
   6   2  16      375.54      472.65     39.62 o 
   7   2  16      816.37      722.95     93.35 o 
  -9   3  16      284.36      321.65     57.19 o 
  -8   3  16     1330.97     1341.43    106.57 o 
  -7   3  16     1616.01     1564.21    107.61 o 
  -6   3  16     1139.87     1110.09     86.28 o 
  -5   3  16     2847.46     2877.46    138.80 o 
  -4   3  16     8834.09     8417.63    200.74 o 
  -3   3  16      305.53      310.24     37.09 o 
  -2   3  16        1.94       -4.03     11.78 o 
  -1   3  16     9588.30     9915.52    125.46 o 
   0   3  16       71.79       79.87     10.37 o 
   1   3  16      686.46      679.34     28.59 o 
   2   3  16      114.46      133.44     13.30 o 
   3   3  16       25.51       15.96      6.50 o 
   4   3  16      516.64      540.16     24.57 o 
   5   3  16      795.29      771.38     86.80 o 
   6   3  16      154.38      164.57     24.94 o 
   7   3  16      639.10      610.40     87.79 o 
  -9   4  16     1547.50     1423.60    116.34 o 
  -8   4  16      342.52      345.92     89.76 o 
  -7   4  16      504.51      566.44     66.32 o 
  -6   4  16      822.09      783.58     72.32 o 
  -5   4  16     2227.26     2257.42    159.86 o 
  -4   4  16      628.85      633.99     57.02 o 
  -3   4  16      208.65      235.73     34.11 o 
  -2   4  16     1922.14     1937.19     68.80 o 
  -1   4  16      446.18      492.87     28.60 o 
   0   4  16      299.21      345.64     19.66 o 
   1   4  16     1624.11     1632.14     43.70 o 
   2   4  16       31.45       18.69      7.91 o 
   3   4  16      485.52      500.08     24.93 o 
   4   4  16      184.01      206.49     31.18 o 
   5   4  16      454.28      440.70     34.84 o 
   6   4  16      465.43      415.67     37.12 o 
   7   4  16      683.57      647.98     62.80 o 
  -8   5  16       75.96      166.75     50.12 o 
  -7   5  16       43.44       26.27     21.38 o 
  -6   5  16       29.75       -8.43     22.64 o 
  -5   5  16     1066.98     1050.76     78.58 o 
  -4   5  16     1012.90     1068.16     73.74 o 
  -3   5  16      353.67      425.70     44.43 o 
  -2   5  16      188.90      195.51     24.44 o 
  -1   5  16      266.66      235.41     21.02 o 
   0   5  16      269.23      243.40     18.41 o 
   1   5  16     1828.46     1911.36     50.41 o 
   2   5  16      254.82      283.03     19.95 o 
   3   5  16     2221.86     2237.62     82.22 o 
   4   5  16      444.95      435.13     46.32 o 
   5   5  16       29.13        8.41     11.39 o 
   6   5  16      725.16      747.18     66.15 o 
   7   5  16      243.79      236.19     38.87 o 
  -8   6  16      567.92      666.61     76.61 o 
  -7   6  16      920.72      791.16     79.48 o 
  -6   6  16     2363.99     2088.35    118.75 o 
  -5   6  16      848.32      613.58     61.02 o 
  -4   6  16      779.21      699.91     83.36 o 
  -3   6  16     1428.31     1421.12     78.85 o 
  -2   6  16       35.05       84.47     22.07 o 
  -1   6  16      282.96      275.97     23.49 o 
   0   6  16     4162.63     4076.29     76.58 o 
   1   6  16       16.83       20.85     12.56 o 
   2   6  16     4846.33     4470.67    110.85 o 
   3   6  16       16.57       12.04     25.80 o 
   4   6  16      160.29      160.78     33.13 o 
   5   6  16        6.95        9.22     20.22 o 
   6   6  16     1280.69     1228.64     85.89 o 
   7   6  16      233.26      227.58     40.24 o 
  -8   7  16        0.01       -6.74     27.24 o 
  -7   7  16        8.45       36.57     37.07 o 
  -6   7  16      345.87      312.69     48.13 o 
  -5   7  16     2054.57     2360.14    144.69 o 
  -4   7  16      260.23      151.54     42.39 o 
  -3   7  16     4289.08     4152.90    191.88 o 
  -2   7  16      373.23      370.89     34.82 o 
  -1   7  16     4781.22     4664.58    106.48 o 
   0   7  16      122.43       86.30     19.96 o 
   1   7  16       70.91      109.13     20.99 o 
   2   7  16       77.76       96.14     20.28 o 
   3   7  16     2524.10     2624.28     89.78 o 
   4   7  16      118.65       25.02     40.60 o 
   5   7  16      518.13      529.81     55.85 o 
   6   7  16      197.59      139.84     35.24 o 
   7   7  16       92.81       89.72     28.54 o 
  -8   8  16      180.15      190.04     41.77 o 
  -7   8  16       78.18       45.27     26.92 o 
  -6   8  16      421.13      501.78     61.32 o 
  -5   8  16       54.66       13.63     21.24 o 
  -4   8  16      236.07      265.61     57.24 o 
  -3   8  16      896.85      915.68     47.91 o 
  -2   8  16      723.63      763.60     48.91 o 
  -1   8  16      152.72      114.22     17.99 o 
   0   8  16     3762.46     4008.74     65.46 o 
   1   8  16      364.75      324.85     33.31 o 
   2   8  16     1474.38     1518.16     70.15 o 
   3   8  16      109.41       28.40     59.72 o 
   4   8  16     1783.34     1433.27    174.10 o 
   5   8  16       41.78       14.05     22.20 o 
   6   8  16      863.48      746.06     87.92 o 
   7   8  16       67.16       50.76     24.13 o 
  -8   9  16       58.71      105.44     33.18 o 
  -7   9  16        3.41      -16.75     22.40 o 
  -6   9  16      152.82      206.48     42.26 o 
  -5   9  16     1410.73     1426.50     96.12 o 
  -4   9  16     1418.10     1417.78     73.57 o 
  -3   9  16     5367.08     5441.98    111.06 o 
  -2   9  16     3068.02     3051.47    119.47 o 
  -1   9  16       62.23       61.02     11.68 o 
   0   9  16        7.50        8.68      5.08 o 
   1   9  16      818.69      738.62     56.13 o 
   2   9  16      314.80      381.46     48.51 o 
   3   9  16     2580.50     2448.84    119.68 o 
   4   9  16      631.39      578.63     71.38 o 
   5   9  16      489.01      541.19     61.18 o 
   6   9  16      489.83      430.00     56.46 o 
  -8  10  16       26.14       30.64     28.79 o 
  -7  10  16      442.76      316.74     56.55 o 
  -6  10  16      563.07      570.72     67.99 o 
  -5  10  16     1318.27     1285.35    100.80 o 
  -4  10  16      151.99      152.17     26.70 o 
  -3  10  16     1146.68     1120.84     51.76 o 
  -2  10  16       84.09       24.75     19.14 o 
  -1  10  16      715.77      655.63     34.84 o 
   0  10  16      294.33      275.05     27.64 o 
   1  10  16     1031.19     1065.85     35.18 o 
   2  10  16      211.54      251.99     44.22 o 
   3  10  16        2.25      -12.12     16.93 o 
   4  10  16      231.58      194.07     76.86 o 
   5  10  16      599.02      561.06     63.09 o 
   6  10  16      540.53      609.03     68.21 o 
  -7  11  16     1005.50     1298.78    143.45 o 
  -6  11  16       13.91       -3.37     18.74 o 
  -5  11  16     1070.32     1176.82     72.61 o 
  -4  11  16     1131.00     1091.48     68.56 o 
  -3  11  16      633.30      737.72     73.31 o 
  -2  11  16      104.92       34.90     42.08 o 
  -1  11  16     2070.68     1988.85     57.54 o 
   0  11  16     1071.63     1125.38     56.86 o 
   1  11  16     5747.11     5539.58    111.82 o 
   2  11  16     1854.46     1896.45    231.59 o 
   3  11  16      583.95      599.57     63.78 o 
   4  11  16      179.89      172.55     38.26 o 
   5  11  16      633.03      584.84     66.02 o 
   6  11  16     1285.81     1326.66    100.18 o 
  -7  12  16      470.29      550.10     63.31 o 
  -6  12  16      219.59      170.60     31.19 o 
  -5  12  16      307.16      312.75     39.21 o 
  -4  12  16      413.11      457.16     46.45 o 
  -3  12  16      160.61      131.41     26.29 o 
  -2  12  16      726.65      623.70     48.84 o 
  -1  12  16      180.21      147.76     25.10 o 
   0  12  16      526.55      514.98     41.00 o 
   1  12  16     1271.47     1346.65     59.12 o 
   2  12  16        7.29        3.00     10.59 o 
   3  12  16      297.21      265.93     45.73 o 
   4  12  16      750.85      851.34     79.22 o 
   5  12  16     1000.60     1027.45     88.22 o 
   6  12  16      190.97      204.51     62.82 o 
  -7  13  16     2019.04     2154.13    183.41 o 
  -6  13  16       31.21       -0.58     28.13 o 
  -5  13  16       90.54       73.36     26.24 o 
  -4  13  16      133.28       65.85     21.31 o 
  -3  13  16        8.29       16.18     17.67 o 
  -2  13  16      850.35      852.12     51.46 o 
  -1  13  16     1909.91     1928.74     83.62 o 
   0  13  16     2237.95     2204.72     85.14 o 
   1  13  16     2169.84     2113.87     77.50 o 
   2  13  16     1173.34     1085.71     87.75 o 
   3  13  16       55.52       59.72     46.65 o 
   4  13  16       93.20       71.89     27.72 o 
   5  13  16      948.94      876.67     82.94 o 
  -6  14  16      835.01      958.41     75.93 o 
  -5  14  16      254.40      273.59     39.14 o 
  -4  14  16        8.99      -10.79     17.13 o 
  -3  14  16      650.14      597.68     51.66 o 
  -2  14  16     1473.52     1602.15     81.56 o 
  -1  14  16      171.79      100.76     28.53 o 
   0  14  16      117.83       71.95     24.45 o 
   1  14  16       47.23       31.30     22.71 o 
   2  14  16       46.83       -2.89     25.91 o 
   3  14  16       69.04       83.72     32.70 o 
   4  14  16     1779.35     1743.12    116.03 o 
   5  14  16      252.07      212.03     47.67 o 
  -6  15  16       97.46      116.73     29.54 o 
  -5  15  16       88.09       75.78     24.79 o 
  -4  15  16       64.54       40.61     32.52 o 
  -3  15  16       54.74       13.64     19.04 o 
  -2  15  16      496.15      453.37     45.99 o 
  -1  15  16     6709.09     6696.77    164.18 o 
   0  15  16       38.03       37.70     21.02 o 
   1  15  16      777.38      816.80     78.75 o 
   2  15  16      363.40      279.89     48.86 o 
   3  15  16      260.61      245.87     49.92 o 
   4  15  16      144.88      181.63     42.33 o 
  -5  16  16       14.20       23.77     24.51 o 
  -4  16  16        5.46       17.08     24.47 o 
  -3  16  16      598.34      621.94     55.66 o 
  -2  16  16     3366.54     3491.28    125.97 o 
  -1  16  16     1218.38     1106.29     69.64 o 
   0  16  16      129.32      203.45     60.46 o 
   1  16  16      917.58      805.47     79.72 o 
   2  16  16       27.48       25.86     30.12 o 
   3  16  16       19.20       36.43     29.71 o 
   4  16  16     1404.13     1357.79    107.82 o 
  -4  17  16      445.30      469.83     45.76 o 
  -3  17  16       95.75       96.37     25.42 o 
  -2  17  16        0.97      -14.75     18.98 o 
  -1  17  16     3550.68     3810.40    130.63 o 
   0  17  16     1699.38     1540.02    111.49 o 
   1  17  16       26.18       22.26     21.93 o 
   2  17  16      560.94      548.85     87.00 o 
   3  17  16       62.66       28.83     27.71 o 
  -4  18  16      343.77      341.42     44.75 o 
  -3  18  16     1142.20     1218.08     80.43 o 
  -2  18  16       35.04       71.39     26.57 o 
  -1  18  16      131.75       94.80     42.14 o 
   0  18  16       99.07       99.50     42.20 o 
   1  18  16     2067.26     2093.26    133.30 o 
   2  18  16       65.72       54.13     36.56 o 
  -2  19  16      205.89      202.36     35.06 o 
  -1  19  16        2.90        9.32     41.34 o 
   0  19  16      187.21      223.33     49.38 o 
   1  19  16      285.93      351.91     59.50 o 
  -7   0  17      671.36      578.36     95.06 o 
  -5   0  17      867.91      991.99    106.97 o 
  -3   0  17      501.08      516.31     67.18 o 
  -1   0  17      781.50      677.50     43.96 o 
   1   0  17    12590.83    12065.71    379.15 o 
   3   0  17     2045.80     2053.78     84.90 o 
   5   0  17     2853.72     3038.32    109.24 o 
   7   0  17      163.78       86.29     34.30 o 
  -8   1  17      283.92      342.48     55.65 o 
  -7   1  17        1.92      -11.52     31.77 o 
  -6   1  17     2798.81     2921.28    137.70 o 
  -5   1  17      250.98      168.64     34.14 o 
  -4   1  17      448.61      399.80     45.12 o 
  -3   1  17      954.62     1081.62     54.07 o 
  -2   1  17     2046.81     2150.44     60.70 o 
  -1   1  17       71.52       89.48     13.14 o 
   0   1  17     6008.07     6314.92     73.83 o 
   1   1  17      507.81      555.09     25.77 o 
   2   1  17        3.57        4.56      6.29 o 
   3   1  17     1303.87     1293.84     47.76 o 
   4   1  17      273.92      281.24     25.41 o 
   5   1  17     1043.02     1043.97     45.48 o 
   6   1  17      609.91      569.28     43.28 o 
   7   1  17      168.92      140.05     43.31 o 
  -8   2  17     2855.22     2873.61    155.62 o 
  -7   2  17       26.62       72.02     25.34 o 
  -6   2  17      365.15      396.66     89.81 o 
  -5   2  17      670.21      689.51     63.75 o 
  -4   2  17      158.74      167.95     30.64 o 
  -3   2  17       46.15       59.51     20.03 o 
  -2   2  17       86.24       75.15     17.80 o 
  -1   2  17       11.02       17.22      7.64 o 
   0   2  17        2.79        8.84      7.62 o 
   1   2  17      395.94      354.56     21.60 o 
   2   2  17       27.96       32.83      8.53 o 
   3   2  17      887.82      871.36     31.92 o 
   4   2  17       60.84       64.35     13.41 o 
   5   2  17      372.72      459.37     33.95 o 
   6   2  17       93.10       99.78     20.89 o 
   7   2  17       76.31       33.94     34.11 o 
  -8   3  17      614.69      552.34     69.69 o 
  -7   3  17      173.68      260.97     48.90 o 
  -6   3  17     1026.75     1039.17     83.27 o 
  -5   3  17      735.22      711.76     65.11 o 
  -4   3  17     1501.72     1607.00     89.44 o 
  -3   3  17     4303.78     4080.50    130.12 o 
  -2   3  17     5054.60     5237.89    112.37 o 
  -1   3  17     1128.11     1227.34     63.40 o 
   0   3  17     5630.57     5876.39     87.69 o 
   1   3  17      307.14      304.95     20.76 o 
   2   3  17     2927.41     2999.49     58.29 o 
   3   3  17       93.65       91.90     10.61 o 
   4   3  17     2168.71     2226.82     49.10 o 
   5   3  17      550.02      508.25     43.56 o 
   6   3  17     2407.76     2448.01     89.64 o 
   7   3  17      447.25      499.94     70.40 o 
  -8   4  17     1449.18     1497.62    114.40 o 
  -7   4  17      462.22      570.67     67.28 o 
  -6   4  17     3047.22     2900.17    224.60 o 
  -5   4  17       74.29       64.83     24.72 o 
  -4   4  17      168.42      137.82     51.90 o 
  -3   4  17      616.84      617.25     52.53 o 
  -2   4  17       56.42      109.51     20.21 o 
  -1   4  17     4681.78     4539.52     87.13 o 
   0   4  17      153.78      155.50     25.11 o 
   1   4  17     3031.63     2970.65     66.58 o 
   2   4  17      959.33      952.59     32.85 o 
   3   4  17      395.33      409.85     21.47 o 
   4   4  17      904.36      917.09     39.79 o 
   5   4  17      288.55      275.75     31.29 o 
   6   4  17       38.30       31.99     21.54 o 
   7   4  17      496.13      567.14     67.82 o 
  -8   5  17       12.79       65.04     30.24 o 
  -7   5  17      772.52      797.45     79.03 o 
  -6   5  17       57.13       43.00     41.80 o 
  -5   5  17       15.16       23.06     49.92 o 
  -4   5  17     1130.60     1145.35     77.45 o 
  -3   5  17     1849.10     1930.41     92.32 o 
  -2   5  17     1275.53     1145.13     55.68 o 
  -1   5  17       22.49       23.36     12.23 o 
   0   5  17      157.86      141.41     15.12 o 
   1   5  17      268.75      248.74     17.85 o 
   2   5  17      763.26      846.31     34.36 o 
   3   5  17       19.71       27.65     20.02 o 
   4   5  17      181.63      213.16     26.23 o 
   5   5  17       66.65       63.85     32.12 o 
   6   5  17       13.32       15.63     59.85 o 
   7   5  17      129.06      179.09     37.90 o 
  -8   6  17       80.10       78.28     28.72 o 
  -7   6  17      493.88      396.39    127.61 o 
  -6   6  17      562.20      528.10     60.75 o 
  -5   6  17     3089.50     3159.59    137.96 o 
  -4   6  17       51.57       24.39     30.45 o 
  -3   6  17       11.10        5.31     15.36 o 
  -2   6  17      563.65      496.78     38.48 o 
  -1   6  17     4254.02     4275.28     94.08 o 
   0   6  17      784.82      833.61     35.39 o 
   1   6  17      947.64      955.66     34.54 o 
   2   6  17     3538.94     3384.05     97.46 o 
   3   6  17       71.59       84.04     27.35 o 
   4   6  17      717.26      655.86     61.60 o 
   5   6  17        1.96      -12.78     24.21 o 
   6   6  17       13.12       -1.67     19.56 o 
   7   6  17      157.08      140.76     36.31 o 
  -8   7  17       13.01      -14.39     26.39 o 
  -7   7  17       99.88      140.97     36.74 o 
  -6   7  17        1.33       14.01     22.46 o 
  -5   7  17       17.30      -13.80     50.52 o 
  -4   7  17     5080.07     5422.59    171.74 o 
  -3   7  17      172.38      180.81     25.99 o 
  -2   7  17     1709.75     1807.65     73.57 o 
  -1   7  17       16.42        2.72     11.67 o 
   0   7  17     1628.23     1690.99     58.87 o 
   1   7  17      481.08      455.41     38.45 o 
   2   7  17      336.05      350.07     35.01 o 
   3   7  17      165.19      177.89     34.43 o 
   4   7  17     1250.90     1456.50     98.07 o 
   5   7  17      151.22      110.09     27.40 o 
   6   7  17      149.27      112.01     30.01 o 
  -8   8  17       98.07      137.54     38.30 o 
  -7   8  17     1013.24      981.65     90.21 o 
  -6   8  17      887.75      938.64     83.11 o 
  -5   8  17      798.70      723.03     69.73 o 
  -4   8  17      502.28      433.89     52.50 o 
  -3   8  17      347.06      360.57     29.59 o 
  -2   8  17        4.42       -1.20     11.38 o 
  -1   8  17      221.52      212.71     21.29 o 
   0   8  17        3.02        8.34      8.88 o 
   1   8  17     1235.88     1363.75     87.80 o 
   2   8  17       47.53       37.89     45.84 o 
   3   8  17       27.05        8.04     21.63 o 
   4   8  17       21.15       21.10     18.78 o 
   5   8  17     1368.46     1324.62     91.86 o 
   6   8  17       54.24       58.43     27.17 o 
  -7   9  17      985.73     1066.11    126.64 o 
  -6   9  17      135.38      133.01     36.21 o 
  -5   9  17       32.69       -0.87     21.34 o 
  -4   9  17     4255.79     4240.32    129.16 o 
  -3   9  17      384.14      419.56     40.38 o 
  -2   9  17      697.68      650.89     58.78 o 
  -1   9  17       47.60       60.08     11.07 o 
   0   9  17      341.46      351.53     23.58 o 
   1   9  17       85.09      135.92     35.79 o 
   2   9  17     6550.38     6696.60    198.64 o 
   3   9  17     1443.74     1485.47     96.48 o 
   4   9  17     4745.45     4854.68    175.64 o 
   5   9  17       19.86        1.09     52.99 o 
   6   9  17       72.76       90.81     33.94 o 
  -7  10  17      686.86      731.44     96.72 o 
  -6  10  17      566.18      550.97     67.64 o 
  -5  10  17       12.15       13.36     16.83 o 
  -4  10  17      157.45      125.52     26.66 o 
  -3  10  17      962.53      842.04     57.36 o 
  -2  10  17      102.60       99.59     15.72 o 
  -1  10  17       43.09       52.12     17.08 o 
   0  10  17      521.03      541.21     59.28 o 
   1  10  17     1737.28     1559.19     55.96 o 
   2  10  17     4418.47     4415.07    165.64 o 
   3  10  17     1021.02      978.47    119.54 o 
   4  10  17      573.24      529.52     61.67 o 
   5  10  17       73.06       26.33     22.34 o 
   6  10  17      411.54      385.38     56.29 o 
  -7  11  17      678.51      654.18     60.47 o 
  -6  11  17      104.41       88.66     25.83 o 
  -5  11  17      162.31      141.23     26.51 o 
  -4  11  17      740.22      766.42     58.46 o 
  -3  11  17      330.88      288.01     36.28 o 
  -2  11  17      318.91      320.41     35.37 o 
  -1  11  17     2172.89     2249.74     86.07 o 
   0  11  17      489.20      477.37     37.50 o 
   1  11  17     1111.77     1108.72     85.32 o 
   2  11  17     3137.49     3411.48    149.22 o 
   3  11  17      793.13      791.47     73.67 o 
   4  11  17      998.52     1083.86     88.17 o 
   5  11  17       19.01       23.02     20.27 o 
  -7  12  17      482.66      573.32     67.97 o 
  -6  12  17      123.93       77.69     24.98 o 
  -5  12  17      559.90      696.23     59.07 o 
  -4  12  17       27.81       47.39     19.16 o 
  -3  12  17       61.58       43.77     15.38 o 
  -2  12  17     1280.86     1282.30     62.21 o 
  -1  12  17      773.00      679.60     49.94 o 
   0  12  17      183.44      200.12     26.40 o 
   1  12  17       76.36       96.09     43.81 o 
   2  12  17     1859.73     1980.62    116.90 o 
   3  12  17     1175.46     1111.87     89.21 o 
   4  12  17      240.88      218.87     91.55 o 
   5  12  17      112.54      131.60     79.78 o 
  -6  13  17     1132.98     1173.19     80.37 o 
  -5  13  17      111.00      135.64     28.23 o 
  -4  13  17      221.00      163.01     30.84 o 
  -3  13  17      409.61      401.74     42.81 o 
  -2  13  17      518.21      634.90     51.56 o 
  -1  13  17      856.09      878.03     57.88 o 
   0  13  17     6712.07     6783.24    149.14 o 
   1  13  17      319.68      292.70     49.07 o 
   2  13  17      621.84      585.23     67.55 o 
   3  13  17      542.09      602.48     68.43 o 
   4  13  17      246.66      258.45     47.82 o 
   5  13  17       34.66       28.66     27.96 o 
  -6  14  17       72.74      -16.76     29.03 o 
  -5  14  17     1734.76     1909.22    100.40 o 
  -4  14  17       10.13       11.66     15.70 o 
  -3  14  17       44.36       45.83     21.22 o 
  -2  14  17       89.56      123.42     25.50 o 
  -1  14  17      511.69      553.06     47.88 o 
   0  14  17       33.37       12.82     12.97 o 
   1  14  17      476.07      594.45     69.51 o 
   2  14  17        1.02       11.81     18.87 o 
   3  14  17      103.78       97.19     33.58 o 
   4  14  17      449.98      494.11     64.99 o 
  -5  15  17      103.37      135.15     31.09 o 
  -4  15  17      913.93     1048.45     91.60 o 
  -3  15  17       24.41       16.45     19.58 o 
  -2  15  17      523.54      531.76     68.67 o 
  -1  15  17      430.89      417.48     54.72 o 
   0  15  17     4461.87     4728.84    190.30 o 
   1  15  17      288.57      390.84     58.73 o 
   2  15  17        2.17       32.98     26.40 o 
   3  15  17       51.45       28.93     43.37 o 
   4  15  17       19.25       38.20     27.01 o 
  -5  16  17     1180.76     1166.60    106.16 o 
  -4  16  17        6.51       18.68     25.97 o 
  -3  16  17      515.54      551.36     54.02 o 
  -2  16  17      969.81      994.04     87.51 o 
  -1  16  17       12.08       -2.08     16.39 o 
   0  16  17        0.57       41.65     38.95 o 
   1  16  17       60.47       64.35     65.49 o 
   2  16  17       86.37       82.29     35.16 o 
   3  16  17       57.23       34.75     26.03 o 
  -4  17  17       24.02       10.67     19.85 o 
  -3  17  17      991.26     1222.75     79.82 o 
  -2  17  17      757.14      844.40     65.64 o 
  -1  17  17       24.67       54.22     29.02 o 
   0  17  17      678.29      759.67     82.63 o 
   1  17  17      645.94      776.72     83.68 o 
   2  17  17      401.76      352.09     83.99 o 
  -3  18  17      193.06      190.59     35.44 o 
  -2  18  17      644.03      626.72     58.03 o 
  -1  18  17        4.11       26.38     30.32 o 
   0  18  17       87.52      133.53     42.22 o 
   1  18  17        0.66       47.58     32.62 o 
  -8   0  18      987.15      958.16    127.92 o 
  -6   0  18     4639.70     4689.13    249.75 o 
  -4   0  18     2945.33     2563.22    160.81 o 
  -2   0  18      120.07      150.40     26.06 o 
   0   0  18      131.54      216.99     19.96 o 
   2   0  18      357.58      312.69     57.04 o 
   4   0  18      778.69      767.49     80.10 o 
   6   0  18      713.85      606.50     83.71 o 
  -8   1  18      123.81       86.02     30.64 o 
  -7   1  18      547.01      636.53     71.15 o 
  -6   1  18       79.68       90.70     27.61 o 
  -5   1  18     2402.69     2344.97    116.87 o 
  -4   1  18     1158.63     1146.55    154.56 o 
  -3   1  18     1383.51     1243.20     72.41 o 
  -2   1  18     1030.10      962.90     41.40 o 
  -1   1  18     4393.78     4347.02     77.81 o 
   0   1  18      888.86      856.80     25.55 o 
   1   1  18     1625.47     1689.67     44.67 o 
   2   1  18        0.39        9.11      9.46 o 
   3   1  18     2347.58     2338.42     65.81 o 
   4   1  18      490.26      528.01     33.85 o 
   5   1  18     1769.96     1736.31     70.04 o 
   6   1  18      788.53      784.64     51.81 o 
   7   1  18     3165.72     3382.35    203.67 o 
  -8   2  18      366.01      327.92     53.56 o 
  -7   2  18      208.29      170.02     39.81 o 
  -6   2  18      819.95      914.93     78.92 o 
  -5   2  18     2144.14     2078.43    110.66 o 
  -4   2  18      553.62      595.52     55.68 o 
  -3   2  18      120.66       78.56     41.38 o 
  -2   2  18     1354.05     1382.69     49.74 o 
  -1   2  18      317.28      268.36     24.10 o 
   0   2  18        3.05       19.25      7.24 o 
   1   2  18       14.57       21.11      8.94 o 
   2   2  18     2210.46     2156.67     48.43 o 
   3   2  18     1009.87      815.07    115.19 o 
   4   2  18      986.89      981.14     42.74 o 
   5   2  18       78.47      133.27     24.77 o 
   6   2  18      885.20      833.26     54.67 o 
   7   2  18      922.96      878.44    106.48 o 
  -8   3  18      603.71      640.53     76.95 o 
  -7   3  18     1389.82     1418.38    104.34 o 
  -6   3  18      373.66      366.18     52.39 o 
  -5   3  18     2390.74     2712.90    226.84 o 
  -4   3  18     1915.99     1863.43     97.31 o 
  -3   3  18     1914.47     2012.43     93.38 o 
  -2   3  18     1468.09     1541.12     62.44 o 
  -1   3  18     8843.26     9116.72    172.78 o 
   0   3  18      970.95      982.68     33.27 o 
   1   3  18     5720.73     5666.65     86.43 o 
   2   3  18      570.97      616.10     33.42 o 
   3   3  18      376.25      389.85     40.45 o 
   4   3  18     3447.34     3483.68     77.81 o 
   5   3  18     1466.13     1560.27     91.01 o 
   6   3  18      750.38      713.59     64.06 o 
  -8   4  18     1132.45     1255.01    105.87 o 
  -7   4  18      116.48       75.73     72.31 o 
  -6   4  18       50.36       79.64     29.74 o 
  -5   4  18      892.13      988.89     99.30 o 
  -4   4  18      475.00      567.62     55.53 o 
  -3   4  18      331.64      386.24     74.57 o 
  -2   4  18      522.10      525.85     44.81 o 
  -1   4  18      449.57      471.28     29.44 o 
   0   4  18      293.61      289.73     20.37 o 
   1   4  18      456.17      489.88     26.31 o 
   2   4  18      357.97      414.46     22.32 o 
   3   4  18     1053.23     1007.74     38.67 o 
   4   4  18     1722.96     1735.28     74.33 o 
   5   4  18     2166.61     2135.20     83.51 o 
   6   4  18       15.26       13.15     33.35 o 
  -8   5  18      246.04      346.34     57.66 o 
  -7   5  18        7.20      -15.42     20.44 o 
  -6   5  18       49.99       56.17     29.29 o 
  -5   5  18      258.84      273.29     44.11 o 
  -4   5  18      153.01      110.87     26.21 o 
  -3   5  18     4340.51     4425.17    141.41 o 
  -2   5  18     1006.52     1124.68     57.01 o 
  -1   5  18      100.88      124.16     16.35 o 
   0   5  18     2324.37     2350.96     57.26 o 
   1   5  18     1326.11     1296.74     40.71 o 
   2   5  18       77.66       79.09     10.60 o 
   3   5  18     1659.31     1856.60     76.24 o 
   4   5  18      376.73      455.07     38.81 o 
   5   5  18     1068.77     1078.10     59.44 o 
   6   5  18      268.12      261.34     41.88 o 
  -8   6  18     3280.90     3298.11    171.98 o 
  -7   6  18       16.52       54.48     29.89 o 
  -6   6  18      237.07      161.11     35.37 o 
  -5   6  18       15.64      -51.91    112.75 o 
  -4   6  18      213.23      105.08     25.48 o 
  -3   6  18       68.43       72.66     22.38 o 
  -2   6  18     3913.95     3850.88    105.96 o 
  -1   6  18     1772.00     1728.66     64.78 o 
   0   6  18      643.37      647.94     30.75 o 
   1   6  18       84.57       64.87     10.51 o 
   2   6  18      177.10      141.21     20.75 o 
   3   6  18       58.96       38.45     15.45 o 
   4   6  18      392.26      374.03     35.91 o 
   5   6  18      426.49      367.51     48.47 o 
   6   6  18      184.55      156.91     52.02 o 
  -8   7  18        0.12      -11.58     53.55 o 
  -7   7  18      298.20      359.88     54.59 o 
  -6   7  18      167.71       84.44     64.28 o 
  -5   7  18      246.52      198.05     39.54 o 
  -4   7  18      145.57      119.83     27.45 o 
  -3   7  18     5743.74     5748.09    139.71 o 
  -2   7  18      456.93      477.06     39.20 o 
  -1   7  18      193.99      122.97     20.14 o 
   0   7  18        0.21       -1.18      9.06 o 
   1   7  18        4.34        0.96      7.31 o 
   2   7  18     1127.27     1142.28     60.91 o 
   3   7  18     3368.63     3242.42    111.80 o 
   4   7  18      716.57      671.03     64.71 o 
   5   7  18      843.82      895.20     76.23 o 
   6   7  18       78.53       26.26     26.25 o 
  -7   8  18       52.07       43.17     24.28 o 
  -6   8  18       48.49      -11.49     25.21 o 
  -5   8  18      114.11      109.98     31.88 o 
  -4   8  18      293.61      201.97     29.80 o 
  -3   8  18       68.57       67.79     19.34 o 
  -2   8  18      565.39      571.66     44.38 o 
  -1   8  18      143.42      134.61     14.60 o 
   0   8  18       32.81       26.74      8.27 o 
   1   8  18      207.11      198.69     87.89 o 
   2   8  18      462.71      543.10     43.15 o 
   3   8  18      627.12      562.62     60.88 o 
   4   8  18     1373.84     1288.51    107.09 o 
   5   8  18       38.73       24.21     20.25 o 
   6   8  18      172.97      182.17     37.43 o 
  -7   9  18       13.98       90.65     35.84 o 
  -6   9  18      356.55      339.23     52.28 o 
  -5   9  18      473.28      472.47     58.77 o 
  -4   9  18       12.21       15.14     16.75 o 
  -3   9  18     6113.57     6287.37    152.80 o 
  -2   9  18      460.51      593.13     84.61 o 
  -1   9  18     1998.66     1983.01     68.14 o 
   0   9  18      365.30      360.40     33.93 o 
   1   9  18     1335.65     1276.16    179.92 o 
   2   9  18       79.90       68.89     46.70 o 
   3   9  18     3457.27     3535.04    149.10 o 
   4   9  18       56.36       37.05     23.14 o 
   5   9  18     1500.71     1553.69    104.58 o 
   6   9  18      362.23      385.88     56.04 o 
  -7  10  18       55.23       64.07     40.98 o 
  -6  10  18      367.81      308.57     40.05 o 
  -5  10  18     1292.70     1250.45     76.98 o 
  -4  10  18      401.36      380.89     41.39 o 
  -3  10  18      291.91      251.68     33.64 o 
  -2  10  18      314.59      339.85     35.32 o 
  -1  10  18      910.09     1058.79     58.94 o 
   0  10  18       32.80       50.14     26.93 o 
   1  10  18      694.48      670.01     67.64 o 
   2  10  18      341.99      333.26     67.43 o 
   3  10  18      885.26      768.85     73.22 o 
   4  10  18       65.75       63.09     28.61 o 
   5  10  18      352.98      413.67     57.54 o 
  -7  11  18      465.86      388.16     48.53 o 
  -6  11  18      152.77      206.99     36.87 o 
  -5  11  18     1412.68     1287.76     79.02 o 
  -4  11  18      492.69      456.97     65.80 o 
  -3  11  18      510.89      631.11     51.49 o 
  -2  11  18      652.72      670.56     63.17 o 
  -1  11  18      748.90      744.43     50.37 o 
   0  11  18     2736.93     2769.34    154.58 o 
   1  11  18     2699.42     2744.34    184.47 o 
   2  11  18       21.73       35.52     35.45 o 
   3  11  18      705.10      659.00     69.99 o 
   4  11  18       24.69      -12.72     25.47 o 
   5  11  18      617.25      508.18     63.60 o 
  -6  12  18      773.91      736.36     65.05 o 
  -5  12  18      676.26      717.16     60.76 o 
  -4  12  18     1595.24     1533.41     94.58 o 
  -3  12  18       16.00       22.80     26.20 o 
  -2  12  18      315.78      306.44     31.63 o 
  -1  12  18      911.92      976.89     68.64 o 
   0  12  18        0.27       27.42     26.86 o 
   1  12  18     1727.29     1716.68    109.96 o 
   2  12  18      594.04      647.06     70.81 o 
   3  12  18      534.78      647.20     71.21 o 
   4  12  18      218.82      163.60     85.99 o 
   5  12  18     1023.16      948.52     87.00 o 
  -6  13  18        4.20       25.57     19.71 o 
  -5  13  18     1025.22     1215.64     80.52 o 
  -4  13  18      222.40      275.93     37.84 o 
  -3  13  18       68.36       90.07     22.83 o 
  -2  13  18      187.22      185.87     28.69 o 
  -1  13  18     1343.42     1415.82     77.26 o 
   0  13  18      142.40      210.60     58.89 o 
   1  13  18     3387.12     3643.06    163.24 o 
   2  13  18        0.29       14.40     21.01 o 
   3  13  18      102.72       66.75     38.57 o 
   4  13  18       12.73      -24.63     24.63 o 
  -5  14  18      671.98      579.96     68.00 o 
  -4  14  18     1366.21     1389.75     83.77 o 
  -3  14  18       12.94       14.78     17.39 o 
  -2  14  18      595.34      652.80     54.26 o 
  -1  14  18        6.53       -7.48     25.22 o 
   0  14  18        2.18       14.68     21.17 o 
   1  14  18      404.44      477.78     87.87 o 
   2  14  18      621.90      603.27     70.34 o 
   3  14  18      331.30      374.35    101.94 o 
   4  14  18      358.46      331.80     54.65 o 
  -5  15  18       70.89       62.83     26.67 o 
  -4  15  18       16.00       44.59     21.55 o 
  -3  15  18      370.12      432.78     42.22 o 
  -2  15  18      141.39       94.50     22.90 o 
  -1  15  18     2177.44     2293.84    135.70 o 
   0  15  18       87.71       79.48     32.20 o 
   1  15  18     3432.03     3207.97    159.45 o 
   2  15  18      520.93      464.27     73.21 o 
   3  15  18       48.96       59.87     25.20 o 
  -4  16  18     1566.97     1541.86     95.92 o 
  -3  16  18        3.33      -22.34     22.34 o 
  -2  16  18      639.79      646.91     57.93 o 
  -1  16  18      212.80      161.56     44.85 o 
   0  16  18       33.46       50.95     27.23 o 
   1  16  18      639.83      713.93     77.29 o 
   2  16  18     1554.22     1572.49    116.34 o 
  -3  17  18      155.79      196.60     34.94 o 
  -2  17  18      538.29      642.48     77.07 o 
  -1  17  18     1190.31     1253.67    104.02 o 
   0  17  18      173.82      221.83     46.31 o 
   1  17  18     2141.08     2477.47    179.66 o 
   2  17  18      388.37      425.90     74.69 o 
  -2  18  18       40.32       -2.77     29.33 o 
  -1  18  18      226.15      229.37     54.36 o 
   0  18  18       85.81       34.83     28.01 o 
  -7   0  19      325.48      341.36     75.30 o 
  -5   0  19    10847.36    10752.67    358.12 o 
  -3   0  19      118.50      121.16     38.14 o 
  -1   0  19       24.50       10.30     15.29 o 
   1   0  19     2410.52     2332.30     98.28 o 
   3   0  19     6684.68     6481.03    264.39 o 
   5   0  19       62.39       46.58     17.44 o 
  -8   1  19      991.38     1003.37    149.82 o 
  -7   1  19      331.62      185.89     39.02 o 
  -6   1  19     1622.39     1680.57    107.63 o 
  -5   1  19        3.64       -2.18     18.41 o 
  -4   1  19      519.82      542.34     63.10 o 
  -3   1  19      832.25      831.60     85.32 o 
  -2   1  19      322.46      305.72     25.95 o 
  -1   1  19      542.79      630.29     37.77 o 
   0   1  19     5623.97     5831.89     70.39 o 
   1   1  19     3127.96     3136.20     61.74 o 
   2   1  19     2872.97     2977.18     76.45 o 
   3   1  19      100.47       98.95     15.21 o 
   4   1  19      867.34      850.46     41.68 o 
   5   1  19       39.65       39.66     13.97 o 
   6   1  19     1632.42     1504.38     94.44 o 
  -8   2  19      623.08      625.12     77.90 o 
  -7   2  19       32.41       29.49     43.44 o 
  -6   2  19       59.70       50.41     49.55 o 
  -5   2  19     2160.22     2163.33    114.24 o 
  -4   2  19        5.50       -1.14     20.18 o 
  -3   2  19      388.13      330.93     40.02 o 
  -2   2  19      522.36      511.81     31.13 o 
  -1   2  19       11.64       19.65     11.09 o 
   0   2  19     1323.00     1306.02     36.07 o 
   1   2  19       21.89       20.32      9.51 o 
   2   2  19     6102.08     5938.79    128.50 o 
   3   2  19      311.62      286.15     24.19 o 
   4   2  19      330.88      369.50     27.31 o 
   5   2  19      229.56      228.96     37.61 o 
   6   2  19      111.90      156.71     51.03 o 
  -8   3  19       35.39      -22.81     31.51 o 
  -7   3  19      689.19      751.29     79.07 o 
  -6   3  19      557.93      587.75     65.67 o 
  -5   3  19      187.96      206.20     37.63 o 
  -4   3  19      198.02      222.84     35.90 o 
  -3   3  19     1702.36     1607.41     85.20 o 
  -2   3  19      701.67      836.79     56.57 o 
  -1   3  19       99.55       67.17     15.15 o 
   0   3  19     2211.75     2411.67     57.45 o 
   1   3  19     2784.31     2934.63     63.77 o 
   2   3  19      344.18      330.15     25.52 o 
   3   3  19     1593.35     1596.42     53.25 o 
   4   3  19     2781.24     2752.50     94.29 o 
   5   3  19      399.83      427.45     40.01 o 
   6   3  19     1571.13     1534.76     92.62 o 
  -8   4  19      711.78      784.51    106.38 o 
  -7   4  19      325.23      285.46     71.48 o 
  -6   4  19        4.88       21.47     20.59 o 
  -5   4  19       19.76       20.83     18.06 o 
  -4   4  19      264.05      166.54     33.46 o 
  -3   4  19     2329.70     2067.60     96.99 o 
  -2   4  19       11.08        2.67     15.49 o 
  -1   4  19      894.51      838.66     39.31 o 
   0   4  19      359.19      301.06     20.68 o 
   1   4  19      148.62      157.43     15.82 o 
   2   4  19     1881.56     1966.81     58.15 o 
   3   4  19      409.12      456.48     39.65 o 
   4   4  19      790.41      690.24     48.59 o 
   5   4  19       71.09       52.19     16.21 o 
   6   4  19      898.85      969.51    114.89 o 
  -8   5  19       57.85      184.14     73.77 o 
  -7   5  19      162.90      188.47     73.90 o 
  -6   5  19       48.02       48.09     28.32 o 
  -5   5  19     1324.52     1231.39     88.59 o 
  -4   5  19     1430.37     1437.33     88.45 o 
  -3   5  19      771.44      721.87     98.71 o 
  -2   5  19     6143.54     6332.05    135.88 o 
  -1   5  19      587.19      614.45     34.33 o 
   0   5  19     4271.24     4228.05     75.06 o 
   1   5  19        8.52        2.71      8.91 o 
   2   5  19     3767.60     3606.26     70.67 o 
   3   5  19     1139.55     1154.14     62.41 o 
   4   5  19     2670.61     2776.71     96.75 o 
   5   5  19      574.87      634.13     62.49 o 
   6   5  19      414.67      515.62     60.54 o 
  -7   6  19     3847.02     4069.98    324.74 o 
  -6   6  19        1.31       13.65     21.69 o 
  -5   6  19        2.98       33.50     23.84 o 
  -4   6  19       24.23       44.83     48.71 o 
  -3   6  19     1840.90     1719.82     76.68 o 
  -2   6  19     1768.76     1715.29     72.12 o 
  -1   6  19     6473.27     6464.00    232.21 o 
   0   6  19      168.17      152.72     15.55 o 
   1   6  19     1236.56     1275.55     39.42 o 
   2   6  19     2661.10     2526.53    109.89 o 
   3   6  19      142.05      159.45     25.46 o 
   4   6  19       14.38        5.03     15.99 o 
   5   6  19     1658.88     1725.66    103.43 o 
   6   6  19      867.92      886.42    111.58 o 
  -7   7  19      168.41      130.90     38.34 o 
  -6   7  19     1184.00     1070.97    147.73 o 
  -5   7  19      201.06      186.09     37.31 o 
  -4   7  19     3085.22     2936.66    130.23 o 
  -3   7  19       63.04       50.37     16.90 o 
  -2   7  19     5764.54     5786.50    134.42 o 
  -1   7  19       74.05       49.28     13.39 o 
   0   7  19      497.36      493.30     24.86 o 
   1   7  19      241.88      249.32     31.20 o 
   2   7  19     1987.57     1961.68     87.81 o 
   3   7  19      100.18       84.31     44.47 o 
   4   7  19     4122.28     4250.22    161.65 o 
   5   7  19      418.19      456.18     56.36 o 
   6   7  19     2365.41     2225.74    123.29 o 
  -7   8  19     4865.15     5053.45    207.11 o 
  -6   8  19      343.90      321.27     50.69 o 
  -5   8  19       26.72       48.30     26.97 o 
  -4   8  19      722.12      653.11     52.85 o 
  -3   8  19     1038.55      977.38     61.39 o 
  -2   8  19       25.24       51.35     18.50 o 
  -1   8  19     4682.85     4675.37    102.23 o 
   0   8  19      176.11      151.35     15.20 o 
   1   8  19        0.20       26.08     19.74 o 
   2   8  19      265.85      211.82     29.63 o 
   3   8  19       74.70       82.44     19.07 o 
   4   8  19      349.49      346.90     50.75 o 
   5   8  19      445.59      466.68    138.73 o 
  -7   9  19      862.61      906.98     90.93 o 
  -6   9  19      406.13      456.30     62.19 o 
  -5   9  19      543.83      633.01     54.27 o 
  -4   9  19     1472.11     1477.31     79.62 o 
  -3   9  19      980.78     1027.64     63.13 o 
  -2   9  19     4126.56     4301.43    120.39 o 
  -1   9  19      174.62      170.54     25.09 o 
   0   9  19       16.19       -6.31     22.06 o 
   1   9  19     1559.85     1531.17     99.66 o 
   2   9  19     1354.26     1360.35     69.27 o 
   3   9  19        6.14        9.80     20.82 o 
   4   9  19     3101.79     3248.27    148.97 o 
   5   9  19      113.76      103.86     35.97 o 
  -7  10  19     1010.07     1077.74    101.20 o 
  -6  10  19       85.67      117.20     38.41 o 
  -5  10  19      145.55      144.20     30.87 o 
  -4  10  19     2335.64     2265.90    110.38 o 
  -3  10  19     1162.77     1187.41     70.18 o 
  -2  10  19      694.01      788.45     54.30 o 
  -1  10  19      292.43      359.34     70.01 o 
   0  10  19      339.38      336.41     51.53 o 
   1  10  19      473.39      461.42     58.14 o 
   2  10  19     2098.38     2050.36     84.39 o 
   3  10  19      140.31      109.69     32.76 o 
   4  10  19      559.15      583.12     65.41 o 
   5  10  19      256.15      288.67     47.26 o 
  -6  11  19       45.92       19.16     20.59 o 
  -5  11  19      100.08       76.18     24.06 o 
  -4  11  19      318.15      310.08     38.32 o 
  -3  11  19     1270.67     1351.00     74.70 o 
  -2  11  19     1661.48     1633.67     70.13 o 
  -1  11  19       31.02       37.04     23.83 o 
   0  11  19     2086.19     1962.18    117.57 o 
   1  11  19     1142.10     1114.79     89.22 o 
   2  11  19     1517.37     1486.39    103.66 o 
   3  11  19      147.04      172.95     63.62 o 
   4  11  19     2045.82     2217.25    129.90 o 
   5  11  19       11.53       -6.76     25.03 o 
  -6  12  19       40.84       37.23     22.68 o 
  -5  12  19      927.12      852.39     66.88 o 
  -4  12  19     2275.90     2283.49    104.88 o 
  -3  12  19      453.88      362.91     41.54 o 
  -2  12  19      350.84      385.02     35.49 o 
  -1  12  19        7.80       -2.67     16.97 o 
   0  12  19      170.00      151.70     36.51 o 
   1  12  19      335.59      420.11     58.98 o 
   2  12  19     1790.40     2093.53    124.90 o 
   3  12  19       78.05       39.71     29.00 o 
   4  12  19       52.97       13.94     25.20 o 
  -5  13  19        2.73       31.15     21.29 o 
  -4  13  19      152.01      216.88     35.94 o 
  -3  13  19      200.90      166.20     31.83 o 
  -2  13  19       66.57       71.82     20.15 o 
  -1  13  19       18.95      -16.45     37.52 o 
   0  13  19     3112.48     3142.79    154.38 o 
   1  13  19      511.86      606.64     69.61 o 
   2  13  19      866.94      875.68    100.21 o 
   3  13  19       21.70       24.60     22.86 o 
   4  13  19       82.35      103.11     33.96 o 
  -5  14  19     1445.70     1522.71     92.59 o 
  -4  14  19      508.51      626.43     57.14 o 
  -3  14  19      571.52      620.83     49.33 o 
  -2  14  19       26.59       14.11     17.68 o 
  -1  14  19        4.46      -26.65     26.65 o 
   0  14  19       11.00       48.13    130.34 o 
   1  14  19      499.59      509.40     66.39 o 
   2  14  19      219.84      278.54     51.50 o 
   3  14  19      674.62      685.78     76.49 o 
  -4  15  19      210.88      224.06     38.65 o 
  -3  15  19      367.54      368.88     43.88 o 
  -2  15  19       21.12      -13.30     24.56 o 
  -1  15  19      312.25      362.88     85.99 o 
   0  15  19     2933.49     3110.72    160.97 o 
   1  15  19        8.52       54.16     27.24 o 
   2  15  19     1532.01     1682.05    119.02 o 
   3  15  19      110.37      173.56     49.56 o 
  -3  16  19      653.83      726.09     62.78 o 
  -2  16  19     1360.73     1302.82    107.01 o 
  -1  16  19       38.61       30.13     24.48 o 
   0  16  19       38.31       24.60     26.92 o 
   1  16  19      360.49      395.29     63.51 o 
   2  16  19      863.06      920.28     91.86 o 
  -2  17  19      427.00      546.36     75.47 o 
  -1  17  19       58.06       -0.06     30.34 o 
   0  17  19      166.10      146.10     85.62 o 
  -8   0  20      304.27      321.54     78.38 o 
  -6   0  20     1910.69     1739.52    157.83 o 
  -4   0  20     9120.21     9385.41    312.66 o 
  -2   0  20       42.41       25.27     14.51 o 
   0   0  20      344.22      367.10     23.49 o 
   2   0  20     4316.52     4394.33    135.94 o 
   4   0  20      337.90      361.68     40.35 o 
   6   0  20      649.31      539.82     83.89 o 
  -8   1  20        0.86       14.26     28.83 o 
  -7   1  20     1993.07     1822.72    120.86 o 
  -6   1  20       30.65       10.43     19.73 o 
  -5   1  20     1589.20     1659.81    101.68 o 
  -4   1  20       10.99       19.84     20.46 o 
  -3   1  20      722.84      699.57     56.84 o 
  -2   1  20      678.35      685.88     36.80 o 
  -1   1  20     1249.57     1195.63     39.95 o 
   0   1  20      113.85      162.54     16.81 o 
   1   1  20     5746.84     6091.22    114.49 o 
   2   1  20       17.06       29.91     14.00 o 
   3   1  20     3321.60     3291.63    123.19 o 
   4   1  20      122.89      110.27     33.12 o 
   5   1  20       74.85       88.64     27.78 o 
   6   1  20      240.14      215.51     36.89 o 
  -8   2  20      336.00      402.94     65.49 o 
  -7   2  20       32.75        6.05     24.02 o 
  -6   2  20     3105.39     3017.82    145.52 o 
  -5   2  20      261.31      281.53     42.86 o 
  -4   2  20     4295.52     4111.22    147.46 o 
  -3   2  20      618.28      447.90     94.98 o 
  -2   2  20       29.84       26.99     30.42 o 
  -1   2  20      288.17      268.90     25.44 o 
   0   2  20        4.44        6.34     12.49 o 
   1   2  20      120.86      134.77     19.93 o 
   2   2  20     2838.58     2782.18     74.93 o 
   3   2  20      708.80      773.99     39.56 o 
   4   2  20     1863.24     2020.54     81.69 o 
   5   2  20      248.32      204.43     27.94 o 
   6   2  20       48.00       76.48     44.03 o 
  -7   3  20      643.40      692.72    107.10 o 
  -6   3  20      579.96      655.39     70.05 o 
  -5   3  20      115.05      170.74     34.19 o 
  -4   3  20      123.91       76.44     23.47 o 
  -3   3  20      659.17      515.96     65.71 o 
  -2   3  20     2975.37     2992.63    108.99 o 
  -1   3  20     1043.99     1023.52     43.48 o 
   0   3  20     2189.60     2036.23     47.76 o 
   1   3  20     4548.40     4732.08     98.75 o 
   2   3  20      543.72      556.02     36.57 o 
   3   3  20      830.86      881.04     55.62 o 
   4   3  20     1652.46     1683.30     75.69 o 
   5   3  20      191.71      214.50     29.20 o 
   6   3  20       24.06       -1.00     33.35 o 
  -7   4  20     1980.57     1887.82    123.91 o 
  -6   4  20     3747.45     3703.62    162.74 o 
  -5   4  20      604.29      577.37     61.46 o 
  -4   4  20      480.92      407.64     48.04 o 
  -3   4  20      223.77      266.46     37.00 o 
  -2   4  20     1769.72     1738.95     72.19 o 
  -1   4  20     4855.71     4922.67     95.24 o 
   0   4  20     2020.92     2020.97     46.18 o 
   1   4  20        8.55       13.51     11.85 o 
   2   4  20       25.07       29.49     11.00 o 
   3   4  20     4990.78     4914.43    129.25 o 
   4   4  20      164.27      161.49     25.55 o 
   5   4  20      107.69      119.21     59.69 o 
   6   4  20      827.27      738.79    106.38 o 
  -7   5  20        4.20       10.73     24.84 o 
  -6   5  20      638.44      588.91     67.60 o 
  -5   5  20       77.80       43.53     21.55 o 
  -4   5  20      255.20      192.64     59.87 o 
  -3   5  20     2204.56     2083.10    127.10 o 
  -2   5  20     1004.42     1062.85     65.37 o 
  -1   5  20     3896.47     3777.30     96.29 o 
   0   5  20     1184.00     1080.91     53.89 o 
   1   5  20     1517.98     1492.28     52.06 o 
   2   5  20      598.28      571.14     45.91 o 
   3   5  20      433.94      514.42     43.32 o 
   4   5  20      655.96      609.13     47.44 o 
   5   5  20     3560.82     3437.10    143.74 o 
  -7   6  20     1023.02     1065.81    114.96 o 
  -6   6  20     1624.26     1505.26    142.78 o 
  -5   6  20       38.48       27.17     21.85 o 
  -4   6  20      264.49      260.49     64.67 o 
  -3   6  20      142.51       88.97     21.40 o 
  -2   6  20     3972.21     3910.19    109.92 o 
  -1   6  20      639.37      668.41     41.84 o 
   0   6  20     6432.98     6427.55    129.29 o 
   1   6  20      486.96      450.69     63.90 o 
   2   6  20      249.00      248.21     31.18 o 
   3   6  20     1662.25     1598.40     75.44 o 
   4   6  20      579.33      534.23     44.16 o 
   5   6  20      750.42      633.24     66.13 o 
  -7   7  20      101.73       97.33     37.24 o 
  -6   7  20        7.66      -21.31     29.68 o 
  -5   7  20        2.54        5.73     19.24 o 
  -4   7  20       39.97       26.60     17.16 o 
  -3   7  20     2278.58     2180.12    122.40 o 
  -2   7  20        5.13        3.65     14.07 o 
  -1   7  20     2226.19     2327.10     70.72 o 
   0   7  20       28.93        6.62     17.55 o 
   1   7  20      845.63      779.57     67.81 o 
   2   7  20      568.98      598.45     47.19 o 
   3   7  20     3718.12     3791.88    115.52 o 
   4   7  20       80.39       85.09     27.79 o 
   5   7  20     7827.29     8095.14    232.58 o 
  -7   8  20      199.12      178.76     58.19 o 
  -6   8  20      936.49      947.58     87.86 o 
  -5   8  20      236.66      235.29     41.71 o 
  -4   8  20       52.39       79.93     22.26 o 
  -3   8  20      372.90      305.23     35.84 o 
  -2   8  20     2916.19     3084.30    115.87 o 
  -1   8  20      322.33      354.44     29.14 o 
   0   8  20     4219.81     4168.11    164.36 o 
   1   8  20      141.42      143.57     27.76 o 
   2   8  20      598.57      486.24     43.08 o 
   3   8  20      644.82      661.59     55.33 o 
   4   8  20       18.83       41.83     31.05 o 
   5   8  20       77.41       88.47     28.10 o 
  -6   9  20     1445.01     1601.89    114.86 o 
  -5   9  20       52.56       47.24     22.30 o 
  -4   9  20       36.64        6.84     16.35 o 
  -3   9  20     1908.86     1901.98     86.84 o 
  -2   9  20      930.86      856.93     54.81 o 
  -1   9  20     2109.45     2317.25     84.00 o 
   0   9  20      477.76      516.09     62.18 o 
   1   9  20      106.50      104.68     23.13 o 
   2   9  20     1454.81     1505.96     77.92 o 
   3   9  20     1309.42     1293.20    139.20 o 
   4   9  20        2.38       -9.95     22.74 o 
   5   9  20     1306.10     1418.88    101.91 o 
  -6  10  20     1559.81     1533.02     91.75 o 
  -5  10  20      554.06      508.24     51.45 o 
  -4  10  20      466.40      549.25     51.90 o 
  -3  10  20      961.95     1021.45     65.62 o 
  -2  10  20     2275.32     2206.93     89.90 o 
  -1  10  20     1230.64     1182.22     93.14 o 
   0  10  20     1997.89     2170.21    123.75 o 
   1  10  20        0.36        2.69     27.66 o 
   2  10  20       55.04       66.82     17.63 o 
   3  10  20     1392.57     1361.75     99.77 o 
   4  10  20       90.98       55.74     29.16 o 
  -6  11  20      591.24      569.64     57.68 o 
  -5  11  20       75.21       24.62     22.34 o 
  -4  11  20        7.03       25.15     17.28 o 
  -3  11  20      487.28      374.61     41.49 o 
  -2  11  20     2669.31     2684.02     92.32 o 
  -1  11  20      848.28      821.96     79.03 o 
   0  11  20      342.14      246.79     59.23 o 
   1  11  20      684.48      766.25     78.47 o 
   2  11  20      578.70      536.41     87.36 o 
   3  11  20      369.53      409.43     59.57 o 
   4  11  20      145.96      170.39     87.88 o 
  -5  12  20      464.85      579.17     56.81 o 
  -4  12  20     4180.09     4112.80    142.67 o 
  -3  12  20     1574.19     1612.81     85.39 o 
  -2  12  20      450.93      434.85     42.77 o 
  -1  12  20       16.86       -4.31     32.50 o 
   0  12  20      755.98      813.86     80.16 o 
   1  12  20       45.49       36.63     33.58 o 
   2  12  20      981.80     1085.49     92.89 o 
   3  12  20      662.04      812.69     81.66 o 
   4  12  20      428.94      383.39     56.82 o 
  -5  13  20     1851.48     1877.73    129.62 o 
  -4  13  20      234.27      275.30     41.00 o 
  -3  13  20       28.90       14.07     20.59 o 
  -2  13  20      325.29      342.15     53.97 o 
  -1  13  20       55.55       40.90     23.93 o 
   0  13  20        8.70       28.31     27.65 o 
   1  13  20     2641.45     2679.50    146.20 o 
   2  13  20      198.78      272.99     48.62 o 
   3  13  20       61.13       66.52     30.04 o 
  -4  14  20     3723.49     3684.79    138.72 o 
  -3  14  20      108.00       95.34     45.95 o 
  -2  14  20      122.07       98.32     62.19 o 
  -1  14  20       55.87       68.20     37.46 o 
   0  14  20      230.11      283.82     56.67 o 
   1  14  20       10.07        2.08     34.71 o 
   2  14  20      785.58      871.13     86.22 o 
  -3  15  20      130.45      140.71     56.65 o 
  -2  15  20      285.40      318.86     56.34 o 
  -1  15  20      394.36      390.86     60.51 o 
   0  15  20        5.63       85.65     35.97 o 
   1  15  20     4378.68     4613.73    199.07 o 
   2  15  20       51.06      128.89     38.24 o 
  -2  16  20      132.41      152.79     42.07 o 
  -1  16  20      522.80      458.00     65.81 o 
   0  16  20      353.36      367.20     60.73 o 
  -7   0  21       84.06       71.13     39.33 o 
  -5   0  21     8157.56     7748.46    310.60 o 
  -3   0  21     4766.98     4754.32    207.49 o 
  -1   0  21        9.12       -7.19     15.11 o 
   1   0  21      754.71      689.64     57.73 o 
   3   0  21     8390.52     8572.62    191.06 o 
   5   0  21      276.82      210.66     58.17 o 
  -7   1  21        6.14        6.00     23.45 o 
  -6   1  21      636.79      601.85     67.40 o 
  -5   1  21      559.98      599.85     61.60 o 
  -4   1  21     1456.57     1534.80     91.95 o 
  -3   1  21      569.22      572.78     82.87 o 
  -2   1  21      364.19      421.52     41.99 o 
  -1   1  21      287.55      265.80     26.88 o 
   0   1  21        8.56       -4.67     12.54 o 
   1   1  21     2327.77     2379.38     73.92 o 
   2   1  21     5790.00     5983.94    113.71 o 
   3   1  21      190.49      200.79     21.88 o 
   4   1  21      153.20      119.61     21.90 o 
   5   1  21      276.71      201.40     38.79 o 
  -7   2  21      684.20      728.53     97.50 o 
  -6   2  21      847.44      781.78    182.10 o 
  -5   2  21     4593.38     4428.26    166.84 o 
  -4   2  21     1829.42     1782.96     99.31 o 
  -3   2  21     5549.01     5577.32    160.33 o 
  -2   2  21       14.72       46.33     20.00 o 
  -1   2  21     1517.53     1450.84     59.86 o 
   0   2  21     2373.02     2434.05     56.61 o 
   1   2  21      654.84      735.14     47.90 o 
   2   2  21      227.04      250.79     24.41 o 
   3   2  21     4173.30     4322.77    121.42 o 
   4   2  21      269.19      281.87     33.17 o 
   5   2  21      260.75      202.97     36.89 o 
  -7   3  21       32.92       54.58     24.60 o 
  -6   3  21      270.62      343.61     53.82 o 
  -5   3  21     2154.15     1999.41    113.41 o 
  -4   3  21      839.05      864.53     69.82 o 
  -3   3  21      211.55      219.77     34.27 o 
  -2   3  21        8.56       13.62     12.45 o 
  -1   3  21      923.51      999.95     55.41 o 
   0   3  21     1139.73     1168.63     60.41 o 
   1   3  21     3589.65     3629.37    102.72 o 
   2   3  21     1011.25      941.92     49.24 o 
   3   3  21        9.37       21.07     16.59 o 
   4   3  21      319.13      339.80     36.50 o 
   5   3  21     1684.16     1601.74    151.97 o 
  -7   4  21     1946.11     1898.22    145.87 o 
  -6   4  21      630.85      609.66     68.34 o 
  -5   4  21     1530.06     1631.57    102.44 o 
  -4   4  21     1478.61     1492.50     98.05 o 
  -3   4  21     2775.05     2521.55    110.52 o 
  -2   4  21       86.34       78.54     17.46 o 
  -1   4  21     2729.50     2774.44     81.92 o 
   0   4  21     3624.19     3534.86    103.42 o 
   1   4  21     2425.21     2433.29     76.64 o 
   2   4  21      229.02      293.87     34.97 o 
   3   4  21      120.22      142.12     24.18 o 
   4   4  21      468.92      510.94     44.49 o 
   5   4  21      641.57      696.34     65.47 o 
  -7   5  21        2.69       78.45     48.38 o 
  -6   5  21       54.34       36.45     27.55 o 
  -5   5  21     1158.81     1057.30     84.39 o 
  -4   5  21      102.39       62.96     29.23 o 
  -3   5  21       73.30       45.89     39.82 o 
  -2   5  21     1760.83     1817.54     75.19 o 
  -1   5  21     1139.75     1221.79     55.46 o 
   0   5  21     1996.88     1998.47     76.42 o 
   1   5  21      354.08      348.14     37.18 o 
   2   5  21      137.36      136.07     27.54 o 
   3   5  21       25.96       24.44     15.72 o 
   4   5  21     3733.58     3631.56    115.49 o 
   5   5  21      242.49      266.04     43.74 o 
  -7   6  21     3575.34     3703.01    183.85 o 
  -6   6  21       29.88      -15.22     28.90 o 
  -5   6  21      541.32      531.52     61.06 o 
  -4   6  21      329.14      284.60     43.46 o 
  -3   6  21      224.57      249.71     33.65 o 
  -2   6  21       36.70       22.51     21.27 o 
  -1   6  21     5335.38     5544.05    127.92 o 
   0   6  21     1145.94     1138.37     56.31 o 
   1   6  21     2884.47     3012.41    107.09 o 
   2   6  21        3.68       14.04     15.20 o 
   3   6  21       17.27       22.52     20.75 o 
   4   6  21      109.79       75.84     46.86 o 
   5   6  21      349.53      332.33     49.14 o 
  -6   7  21      882.23      878.88     84.93 o 
  -5   7  21      240.92      188.30     37.89 o 
  -4   7  21        6.79       -0.01     14.40 o 
  -3   7  21      134.05       98.43     21.04 o 
  -2   7  21     4170.69     4082.47    115.34 o 
  -1   7  21       69.19       98.56     31.21 o 
   0   7  21      279.33      275.63     45.36 o 
   1   7  21      216.93      224.58     57.21 o 
   2   7  21      229.44      153.27     25.59 o 
   3   7  21       47.82       51.29     18.58 o 
   4   7  21     6324.90     6079.92    201.27 o 
   5   7  21        9.35       56.42     27.95 o 
  -6   8  21       12.98       23.03     25.02 o 
  -5   8  21      800.65      913.71     67.32 o 
  -4   8  21      155.58      120.51     26.15 o 
  -3   8  21      128.15      140.58     26.38 o 
  -2   8  21        2.18       20.44     15.51 o 
  -1   8  21     5436.14     5699.20    197.61 o 
   0   8  21      122.69      182.76     44.90 o 
   1   8  21     3820.22     3898.46    128.03 o 
   2   8  21       50.32       61.14     19.33 o 
   3   8  21      243.99      287.69     49.09 o 
   4   8  21        6.66       11.42     20.80 o 
  -6   9  21      762.25      634.76     59.51 o 
  -5   9  21      274.77      346.29     42.78 o 
  -4   9  21       99.63      105.56     24.31 o 
  -3   9  21       40.73       52.88     21.09 o 
  -2   9  21      855.67      941.16     58.14 o 
  -1   9  21     1107.13     1007.42    179.24 o 
   0   9  21        2.47       25.44     24.46 o 
   1   9  21      617.95      678.52     52.37 o 
   2   9  21      247.25      295.45     52.12 o 
   3   9  21      454.05      534.95    110.42 o 
   4   9  21      694.29      713.98     73.23 o 
  -6  10  21       80.10       26.02     26.45 o 
  -5  10  21     1644.85     1729.46     95.08 o 
  -4  10  21     1856.13     1756.71     99.16 o 
  -3  10  21     2129.75     2206.82     96.54 o 
  -2  10  21       16.55        0.87     21.72 o 
  -1  10  21     1026.99     1017.39     88.02 o 
   0  10  21      601.86      465.12     62.18 o 
   1  10  21     1267.46     1219.62     70.99 o 
   2  10  21       95.32       90.69     28.79 o 
   3  10  21      335.63      313.48     50.50 o 
   4  10  21      675.26      838.52     81.29 o 
  -5  11  21     1450.19     1505.44     95.26 o 
  -4  11  21      964.59      775.53     62.22 o 
  -3  11  21        4.75      -17.53     17.53 o 
  -2  11  21      237.37      262.98     40.02 o 
  -1  11  21      270.91      271.38     48.21 o 
   0  11  21      194.62      241.10     45.88 o 
   1  11  21     1103.43     1176.44     70.00 o 
   2  11  21     2378.90     2628.79    141.74 o 
   3  11  21        2.12       40.41     33.26 o 
  -5  12  21      816.17      816.32     67.94 o 
  -4  12  21     3484.14     3707.07    142.84 o 
  -3  12  21     3314.18     3308.21    137.97 o 
  -2  12  21       33.43       75.82     28.41 o 
  -1  12  21      473.69      524.08     66.84 o 
   0  12  21      120.87      131.80     41.73 o 
   1  12  21      931.81      986.03     90.04 o 
   2  12  21      562.47      660.80     74.87 o 
   3  12  21     1615.51     1641.53    117.06 o 
  -4  13  21      357.43      368.17     45.02 o 
  -3  13  21       45.49       62.90     29.65 o 
  -2  13  21       24.18       44.80     26.92 o 
  -1  13  21       33.07       13.59     63.80 o 
   0  13  21      488.52      532.12     68.44 o 
   1  13  21      496.31      585.06     71.91 o 
   2  13  21     3129.78     3299.09    165.36 o 
  -3  14  21     2663.99     2695.38    129.15 o 
  -2  14  21      347.19      366.64     58.24 o 
  -1  14  21      142.42      114.26     40.39 o 
   0  14  21        0.12      -19.51     26.42 o 
   1  14  21       14.08        2.70     26.90 o 
   2  14  21        6.88        1.67     52.78 o 
  -2  15  21       35.23        8.33     27.36 o 
  -1  15  21        0.96       32.81     29.50 o 
   0  15  21       47.40       62.34     30.94 o 
  -6   0  22       54.32       14.11     26.80 o 
  -4   0  22     5465.70     5309.93    242.09 o 
  -2   0  22     6488.00     6541.41    228.64 o 
   0   0  22       54.31       85.18     46.45 o 
   2   0  22     3736.55     3702.14    130.35 o 
   4   0  22     4164.65     4385.98    234.66 o 
  -7   1  22      496.68      378.17     56.87 o 
  -6   1  22       11.97       43.92     26.92 o 
  -5   1  22      753.41      740.90     69.79 o 
  -4   1  22      171.19      149.00     31.90 o 
  -3   1  22      346.68      264.64     80.01 o 
  -2   1  22      170.64      112.55     25.01 o 
  -1   1  22      417.55      334.55     29.45 o 
   0   1  22        1.64       23.71     12.72 o 
   1   1  22     1362.83     1472.61     60.07 o 
   2   1  22      726.89      699.40     40.73 o 
   3   1  22      818.88      935.50     65.47 o 
   4   1  22       12.80       16.56     19.29 o 
   5   1  22      107.83      117.94     30.35 o 
  -7   2  22       14.78       38.81     37.11 o 
  -6   2  22      502.91      469.05     60.06 o 
  -5   2  22        0.88        8.54     19.37 o 
  -4   2  22     4147.69     4031.30    149.82 o 
  -3   2  22     1501.83     1360.25     82.19 o 
  -2   2  22     4990.26     5181.00    143.34 o 
  -1   2  22       16.06        6.18     13.86 o 
   0   2  22      683.89      617.80     40.56 o 
   1   2  22     2332.31     2287.93     73.88 o 
   2   2  22     1476.47     1446.67     72.61 o 
   3   2  22       11.11       29.48     14.31 o 
   4   2  22     2573.24     2547.11    126.64 o 
   5   2  22      323.12      338.58     47.60 o 
  -7   3  22      146.85       85.85     30.88 o 
  -6   3  22        5.36       -5.43     22.39 o 
  -5   3  22        1.73       24.76     21.23 o 
  -4   3  22      698.31      669.82     62.66 o 
  -3   3  22       22.25        1.01     15.03 o 
  -2   3  22     2510.39     2358.70     85.69 o 
  -1   3  22      635.26      679.27     43.47 o 
   0   3  22        1.63        6.86     20.90 o 
   1   3  22      188.21      157.38     21.16 o 
   2   3  22     1892.06     1905.79     83.81 o 
   3   3  22      809.79      854.97     63.81 o 
   4   3  22       73.81       98.14     21.65 o 
   5   3  22       29.12       98.80     48.82 o 
  -7   4  22     1133.70     1187.74    176.21 o 
  -6   4  22     1473.95     1411.26    104.48 o 
  -5   4  22       40.80       25.43     21.78 o 
  -4   4  22     1497.20     1313.00    145.60 o 
  -3   4  22     1390.61     1320.53     82.02 o 
  -2   4  22     1485.93     1600.03     79.72 o 
  -1   4  22     1726.05     1811.48     96.59 o 
   0   4  22     2876.10     2845.64     83.87 o 
   1   4  22     2527.24     2564.88     99.31 o 
   2   4  22      328.66      312.58     35.86 o 
   3   4  22      178.34      184.63     27.20 o 
   4   4  22      959.25      929.56     75.43 o 
   5   4  22      471.75      483.31     86.36 o 
  -6   5  22       70.70       36.64     25.87 o 
  -5   5  22      676.97      708.45    115.30 o 
  -4   5  22     1276.15     1203.81     98.14 o 
  -3   5  22       13.76       35.55     16.47 o 
  -2   5  22     1969.00     1937.97     78.54 o 
  -1   5  22     3619.75     3510.91    114.66 o 
   0   5  22       71.55       74.20     18.88 o 
   1   5  22       45.78       26.30     16.07 o 
   2   5  22     1886.51     1939.24     86.73 o 
   3   5  22        0.35        0.52     15.28 o 
   4   5  22      135.23      150.69     35.82 o 
  -6   6  22     4099.61     4197.39    181.57 o 
  -5   6  22       72.09       73.40     28.33 o 
  -4   6  22     1003.92      947.70     76.09 o 
  -3   6  22      186.49      184.21     28.83 o 
  -2   6  22      446.70      427.83     37.56 o 
  -1   6  22      418.00      392.10     41.45 o 
   0   6  22     5259.09     5314.45    186.20 o 
   1   6  22      165.05      198.62     35.35 o 
   2   6  22     1720.94     1721.00    122.09 o 
   3   6  22      340.54      305.00     36.02 o 
   4   6  22      236.43      291.84     84.65 o 
  -6   7  22      294.51      325.62     54.25 o 
  -5   7  22     1350.60     1418.51    101.07 o 
  -4   7  22       55.79       52.78     28.64 o 
  -3   7  22       45.45       74.38     21.85 o 
  -2   7  22       79.19       75.83     20.73 o 
  -1   7  22     1853.93     1769.05    111.67 o 
   0   7  22       11.39       -3.67     23.59 o 
   1   7  22       79.73       47.51     19.41 o 
   2   7  22       85.43      113.64     23.20 o 
   3   7  22      116.25      135.59     34.57 o 
   4   7  22       80.48       55.53     47.94 o 
  -6   8  22     4436.56     4290.79    188.06 o 
  -5   8  22      213.97      190.87     33.61 o 
  -4   8  22      625.21      644.17     71.83 o 
  -3   8  22      273.67      206.97     31.10 o 
  -2   8  22      727.83      783.55     73.91 o 
  -1   8  22       29.04        4.28     27.67 o 
   0   8  22     5933.66     6115.40    207.17 o 
   1   8  22        9.11       15.83     14.66 o 
   2   8  22     3985.08     4052.89    128.76 o 
   3   8  22       98.32      173.42     37.59 o 
   4   8  22      186.87      218.01     43.64 o 
  -5   9  22      438.57      448.33     49.01 o 
  -4   9  22     1077.52     1048.82     70.76 o 
  -3   9  22        1.85        4.27     16.97 o 
  -2   9  22      264.50      339.42     50.53 o 
  -1   9  22      413.18      417.24     59.51 o 
   0   9  22      133.13      118.17     36.47 o 
   1   9  22       28.54        5.38     14.52 o 
   2   9  22     1441.54     1549.10     79.53 o 
   3   9  22        0.30        6.25     21.73 o 
  -5  10  22      110.29      133.36     30.28 o 
  -4  10  22     2148.34     2326.81    105.84 o 
  -3  10  22     2188.73     2144.78    127.95 o 
  -2  10  22      687.36      800.60     63.27 o 
  -1  10  22        3.17        6.23     43.12 o 
   0  10  22     1074.08     1157.71     94.06 o 
   1  10  22        6.11       -2.73     18.30 o 
   2  10  22     1498.68     1514.59    107.87 o 
   3  10  22      416.16      419.24     59.88 o 
  -5  11  22       11.72       19.18     21.54 o 
  -4  11  22      550.27      499.43     70.50 o 
  -3  11  22        0.46        4.11     26.48 o 
  -2  11  22       12.26       59.17     29.63 o 
  -1  11  22      116.75      108.69     34.15 o 
   0  11  22      163.51      150.54     38.80 o 
   1  11  22      241.03      309.93     54.77 o 
   2  11  22      797.48      785.56     79.39 o 
   3  11  22      454.27      443.07     62.55 o 
  -4  12  22     4337.30     4405.27    194.38 o 
  -3  12  22     3048.88     3093.65    161.20 o 
  -2  12  22     1053.05     1041.31     96.12 o 
  -1  12  22      103.94       51.02     62.08 o 
   0  12  22      125.58      163.52     69.19 o 
   1  12  22      197.93      215.75     45.33 o 
   2  12  22      134.32      130.38     39.45 o 
  -3  13  22       64.50       69.13     38.81 o 
  -2  13  22      361.82      436.26     68.32 o 
  -1  13  22      246.46      267.46     62.45 o 
   0  13  22       41.49       56.48     35.96 o 
   1  13  22      326.72      329.26     55.00 o 
  -2  14  22     2488.93     2707.58    156.32 o 
  -1  14  22       32.95       -2.72     24.26 o 
   0  14  22      419.78      497.58     69.04 o 
  -5   0  23        5.14       10.78     27.18 o 
  -3   0  23     6528.94     6500.21    250.84 o 
  -1   0  23     3009.31     2979.40    112.48 o 
   1   0  23      132.14      198.83     35.76 o 
   3   0  23     2644.94     2346.97    177.14 o 
  -6   1  23     1161.31     1276.86     99.82 o 
  -5   1  23      650.56      648.00     65.64 o 
  -4   1  23      888.88      836.41     69.78 o 
  -3   1  23        2.28       -7.01     20.30 o 
  -2   1  23      468.00      415.49     43.33 o 
  -1   1  23       74.60       94.23     20.41 o 
   0   1  23      605.98      597.46     41.19 o 
   1   1  23      935.10      980.63     51.39 o 
   2   1  23     1466.50     1365.37     71.00 o 
   3   1  23       88.45      110.44     32.99 o 
   4   1  23      726.71      665.93     70.06 o 
  -6   2  23       77.73       63.11     27.74 o 
  -5   2  23      147.82      197.96     39.40 o 
  -4   2  23        0.59      -23.97     23.97 o 
  -3   2  23     4407.75     4420.73    147.81 o 
  -2   2  23     1664.62     1708.79     73.49 o 
  -1   2  23     6399.43     6539.65    253.41 o 
   0   2  23     1018.72     1092.39     54.53 o 
   1   2  23       61.47       59.72     15.27 o 
   2   2  23      193.54      177.07     27.07 o 
   3   2  23     1179.64     1188.17     67.01 o 
   4   2  23      116.70      144.92     38.38 o 
  -6   3  23        6.92       18.45     21.94 o 
  -5   3  23      671.49      594.32     68.09 o 
  -4   3  23      173.04      202.51     35.63 o 
  -3   3  23       29.15       38.70     14.21 o 
  -2   3  23      196.02      233.22     29.16 o 
  -1   3  23     1339.73     1400.07     70.71 o 
   0   3  23       77.99       76.16     17.09 o 
   1   3  23      155.24      115.24     26.48 o 
   2   3  23      257.39      218.48     31.04 o 
   3   3  23     1013.57     1102.32     65.66 o 
   4   3  23       40.21       14.84     18.68 o 
  -6   4  23      572.74      593.30    141.73 o 
  -5   4  23     1092.01      951.34     81.84 o 
  -4   4  23      291.17      310.12     44.32 o 
  -3   4  23      958.17     1005.32     70.50 o 
  -2   4  23     1711.95     1767.35     75.12 o 
  -1   4  23     3524.99     3584.23    114.89 o 
   0   4  23     1419.95     1469.29     78.59 o 
   1   4  23     1626.46     1663.94     82.63 o 
   2   4  23      870.76      762.12     64.94 o 
   3   4  23      651.64      558.64     47.52 o 
   4   4  23      400.53      409.08     51.11 o 
  -6   5  23       90.38       75.32     29.96 o 
  -5   5  23       15.99      -11.37     25.79 o 
  -4   5  23      468.33      391.21     50.47 o 
  -3   5  23       48.89       58.09     25.93 o 
  -2   5  23        6.38        2.01     19.86 o 
  -1   5  23     1433.58     1340.72     72.36 o 
   0   5  23       45.55       49.55     21.95 o 
   1   5  23      349.08      397.68     52.69 o 
   2   5  23      179.27      129.55     24.56 o 
   3   5  23     1169.32     1186.59     69.80 o 
   4   5  23       17.89      -17.44     20.50 o 
  -6   6  23      407.23      312.80     50.36 o 
  -5   6  23     1594.74     1530.01    107.65 o 
  -4   6  23      112.03       80.57     20.08 o 
  -3   6  23      364.57      343.81     38.17 o 
  -2   6  23        7.22      -22.79     22.79 o 
  -1   6  23      452.08      442.44     64.48 o 
   0   6  23      611.40      693.93     56.75 o 
   1   6  23     2628.27     2522.30    103.27 o 
   2   6  23      564.37      542.09     47.70 o 
   3   6  23       77.13       71.18     20.02 o 
   4   6  23       28.79       49.88     55.54 o 
  -5   7  23       84.76       47.42     32.65 o 
  -4   7  23      500.90      471.81     51.32 o 
  -3   7  23       45.90       31.29     26.18 o 
  -2   7  23       18.88        9.82     21.04 o 
  -1   7  23      117.69       28.54     35.62 o 
   0   7  23      680.64      683.18     70.86 o 
   1   7  23        1.60       36.21     19.83 o 
   2   7  23        8.27       24.96     17.71 o 
   3   7  23      131.20      126.30     32.55 o 
  -5   8  23     2033.14     2064.43    102.78 o 
  -4   8  23       25.81       20.30     18.86 o 
  -3   8  23      519.13      519.01     63.01 o 
  -2   8  23      102.63      138.49     35.34 o 
  -1   8  23      723.20      803.62     78.72 o 
   0   8  23       30.20       27.58     21.76 o 
   1   8  23     4051.41     4306.38    136.89 o 
   2   8  23       21.96       16.71     15.15 o 
   3   8  23      374.30      458.12     58.49 o 
  -5   9  23        9.74       -2.07     19.41 o 
  -4   9  23      507.10      504.68     50.25 o 
  -3   9  23        7.09       21.95     71.67 o 
  -2   9  23       87.81       81.59     25.46 o 
  -1   9  23       79.65      112.23    124.33 o 
   0   9  23      947.49      940.82     86.11 o 
   1   9  23        1.15      -22.84     22.84 o 
   2   9  23       38.55       41.05     24.35 o 
   3   9  23      449.60      390.59     55.36 o 
  -4  10  23       29.34       14.35     31.21 o 
  -3  10  23      359.49      321.53    102.35 o 
  -2  10  23      418.18      423.84     48.44 o 
  -1  10  23      430.89      381.22     57.58 o 
   0  10  23        1.83      -10.09     25.22 o 
   1  10  23     1930.77     2021.03     95.71 o 
   2  10  23      173.64      256.57     49.80 o 
  -4  11  23      217.08      163.25     54.94 o 
  -3  11  23      381.78      437.83     62.25 o 
  -2  11  23        1.88        1.60     31.38 o 
  -1  11  23       57.03       16.19     28.69 o 
   0  11  23       44.37      113.92     49.51 o 
   1  11  23      519.83      629.20     73.95 o 
   2  11  23       33.32       55.52     60.19 o 
  -3  12  23     1776.27     1823.94    102.80 o 
  -2  12  23     1602.20     1586.56    119.65 o 
  -1  12  23      678.58      646.80     77.77 o 
   0  12  23       84.46       89.43     27.75 o 
   1  12  23      132.68      198.83     46.81 o 
  -2  13  23      131.46      185.50     46.17 o 
  -1  13  23       15.51       37.04     67.11 o 
  -6   0  24       12.87      -24.17     29.85 o 
  -4   0  24      295.30      215.95     56.32 o 
  -2   0  24     4328.35     4608.68    196.04 o 
   0   0  24      836.98      773.06     66.72 o 
   2   0  24      987.73      899.94    113.94 o 
   4   0  24     1191.58     1334.20    137.37 o 
  -6   1  24       74.72       79.72     31.47 o 
  -5   1  24      498.35      514.70     60.06 o 
  -4   1  24      534.07      540.04     57.88 o 
  -3   1  24      152.09      154.45     30.93 o 
  -2   1  24       83.50      111.32     29.87 o 
  -1   1  24      406.61      380.79     41.98 o 
   0   1  24       11.26       -1.27     12.73 o 
   1   1  24     1051.09     1059.47     83.03 o 
   2   1  24        8.53      -11.16     14.89 o 
   3   1  24     1085.51     1124.98     89.48 o 
   4   1  24       29.41       65.81     26.58 o 
  -6   2  24      105.28      133.77     36.04 o 
  -5   2  24      925.02      967.90     81.32 o 
  -4   2  24       60.03       39.21     20.06 o 
  -3   2  24       57.41       81.60     24.43 o 
  -2   2  24     2028.29     1933.22    104.59 o 
  -1   2  24       64.77      132.45     28.90 o 
   0   2  24      958.52      941.92     52.28 o 
   1   2  24      574.47      590.44     50.61 o 
   2   2  24      520.72      478.99     51.91 o 
   3   2  24      447.86      378.35     53.00 o 
  -6   3  24      313.35      209.10     39.95 o 
  -5   3  24      217.86      229.02     59.92 o 
  -4   3  24     1297.50     1405.88    150.79 o 
  -3   3  24        4.30        3.47     15.26 o 
  -2   3  24      145.49      193.65     35.51 o 
  -1   3  24      298.05      320.24     49.55 o 
   0   3  24       20.94       23.70     24.39 o 
   1   3  24       15.42       -0.16     18.35 o 
   2   3  24       58.02       25.09     15.56 o 
   3   3  24      461.41      455.76     56.69 o 
  -5   4  24      722.13      731.79     73.22 o 
  -4   4  24      119.91       91.25     48.81 o 
  -3   4  24      502.60      451.51     80.38 o 
  -2   4  24      502.99      565.46     59.93 o 
  -1   4  24      575.80      667.65     77.15 o 
   0   4  24     1866.85     1911.94     91.86 o 
   1   4  24      399.65      361.54     40.46 o 
   2   4  24      118.88       72.38     45.45 o 
   3   4  24      294.73      267.96     44.57 o 
  -5   5  24      797.29      716.30     72.07 o 
  -4   5  24      264.97      369.93     48.00 o 
  -3   5  24      518.77      546.60     61.26 o 
  -2   5  24        4.85       36.54     25.70 o 
  -1   5  24       36.71       -0.60     26.34 o 
   0   5  24      725.97      702.36     90.58 o 
   1   5  24      222.34      266.69     35.84 o 
   2   5  24       15.33       29.40     17.38 o 
   3   5  24      492.38      557.21     52.97 o 
  -5   6  24      641.56      718.39     74.01 o 
  -4   6  24     1966.63     1992.61     94.69 o 
  -3   6  24        7.19       11.50     43.91 o 
  -2   6  24        1.92      -15.91     26.12 o 
  -1   6  24      901.20      886.29     82.41 o 
   0   6  24     1912.59     2048.37     97.10 o 
   1   6  24      149.41      194.78     55.06 o 
   2   6  24     1008.20     1102.44     69.27 o 
   3   6  24        9.66       29.78     23.96 o 
  -5   7  24       87.42       28.42     22.26 o 
  -4   7  24       78.80       46.12     27.86 o 
  -3   7  24      983.07      974.84     85.03 o 
  -2   7  24       13.23       32.39     21.52 o 
  -1   7  24      739.16      736.83     76.35 o 
   0   7  24      288.94      368.85     42.66 o 
   1   7  24       55.50       59.81     30.42 o 
   2   7  24       79.83       68.47     19.17 o 
   3   7  24     1422.87     1509.45    104.93 o 
  -4   8  24     2312.55     2295.45    136.70 o 
  -3   8  24      356.14      400.55     56.98 o 
  -2   8  24      192.79      188.01     36.62 o 
  -1   8  24       16.09        8.48     20.94 o 
   0   8  24     1323.39     1250.61     99.01 o 
   1   8  24      149.86      157.59     29.45 o 
   2   8  24     3007.71     3380.68    160.34 o 
  -4   9  24       66.39       94.95     36.80 o 
  -3   9  24      344.35      301.86     51.79 o 
  -2   9  24      261.44      245.18     37.92 o 
  -1   9  24      106.46      110.31     37.86 o 
   0   9  24      940.31     1159.45    142.72 o 
   1   9  24       95.86      120.33     26.97 o 
   2   9  24      299.45      350.10     54.13 o 
  -3  10  24      296.27      348.60     54.33 o 
  -2  10  24       73.79      132.44     39.39 o 
  -1  10  24      345.72      386.56     59.59 o 
   0  10  24      197.97      181.04     48.18 o 
   1  10  24       49.34       67.80     29.53 o 
  -2  11  24       44.86       71.64     27.69 o 
  -1  11  24       52.56       41.59     44.48 o 
   0  11  24      446.36      495.63     67.67 o 
  -5   0  25        1.91      -10.80     31.13 o 
  -3   0  25      336.26      388.69     64.14 o 
  -1   0  25     1463.50     1471.12    186.02 o 
   1   0  25      442.33      534.22     89.09 o 
   3   0  25     1627.63     1547.09    150.09 o 
  -5   1  25       67.36      146.96     37.24 o 
  -4   1  25      121.70      118.05     38.65 o 
  -3   1  25       67.18       52.29     34.27 o 
  -2   1  25      407.61      310.94     77.33 o 
  -1   1  25       74.68      101.42     21.49 o 
   0   1  25      741.95      654.94     44.97 o 
   1   1  25      147.34      162.37     29.76 o 
   2   1  25       41.97       62.22     26.64 o 
   3   1  25       67.99      115.18     33.56 o 
  -5   2  25        8.89       10.50     25.70 o 
  -4   2  25      186.43      114.79     26.77 o 
  -3   2  25       72.97       50.95     31.13 o 
  -2   2  25       32.22        0.53     36.22 o 
  -1   2  25      979.98     1017.91     58.33 o 
   0   2  25        2.32      -11.97     19.36 o 
   1   2  25      132.52      108.20     25.08 o 
   2   2  25      344.95      317.65     50.01 o 
   3   2  25      338.06      318.87     50.41 o 
  -5   3  25       93.51      114.21     31.97 o 
  -4   3  25      355.08      325.52     46.65 o 
  -3   3  25      773.31      705.32     70.20 o 
  -2   3  25      530.05      588.65     96.86 o 
  -1   3  25       78.98       72.13     26.92 o 
   0   3  25      595.13      558.60     51.20 o 
   1   3  25      569.58      510.78     47.57 o 
   2   3  25       36.11       21.37     17.11 o 
   3   3  25      271.38      206.73     39.58 o 
  -5   4  25      855.82      824.34     79.08 o 
  -4   4  25      234.09      200.47     53.07 o 
  -3   4  25      961.78     1049.03     84.81 o 
  -2   4  25      186.88      140.80     52.63 o 
  -1   4  25      505.10      470.44     69.93 o 
   0   4  25       60.93       74.07     21.58 o 
   1   4  25      520.09      558.47     51.20 o 
   2   4  25      117.18       95.64     29.19 o 
  -4   5  25      583.45      497.41     63.38 o 
  -3   5  25      204.62      158.47     36.89 o 
  -2   5  25      498.95      398.51     70.06 o 
  -1   5  25       41.30       29.31     37.87 o 
   0   5  25        0.79       -3.35     20.35 o 
   1   5  25       72.67       71.34     23.00 o 
   2   5  25       97.96       20.90     16.83 o 
  -4   6  25      307.84      295.77     52.15 o 
  -3   6  25     1097.73      991.07     85.14 o 
  -2   6  25      462.89      516.62     60.32 o 
  -1   6  25        6.78        8.14     23.83 o 
   0   6  25      188.44      236.78     36.49 o 
   1   6  25      756.74      850.21     68.55 o 
   2   6  25        6.67      -12.98     18.51 o 
  -4   7  25      690.15      624.23     73.08 o 
  -3   7  25      120.62       75.42     31.12 o 
  -2   7  25      228.98      217.87     35.83 o 
  -1   7  25        0.49      -10.07     23.88 o 
   0   7  25      652.03      670.16     58.31 o 
   1   7  25       32.11       12.65     16.52 o 
   2   7  25       71.69      120.87     35.27 o 
  -3   8  25      177.98      154.57     40.33 o 
  -2   8  25      151.94      150.10     32.71 o 
  -1   8  25      360.37      299.54     57.08 o 
   0   8  25        4.88       13.97     21.78 o 
   1   8  25      931.53     1054.90     83.42 o 
  -3   9  25      152.43      147.72     43.62 o 
  -2   9  25      315.17      309.00     55.40 o 
  -1   9  25      283.22      365.52     59.36 o 
   0   9  25      530.80      604.85     57.50 o 
  -1  10  25        5.40      -16.60     29.09 o 
  -2   0  26      662.81      771.64    111.49 o 
   0   0  26      892.20      864.89    118.80 o 
   2   0  26       50.74       80.18     44.34 o 
  -2   1  26       68.11       57.45     33.45 o 
  -1   1  26     1230.41     1272.24     65.64 o 
   0   1  26        1.11       21.71     18.06 o 
   1   1  26     1011.10      900.90     85.15 o 
   2   1  26      110.53       90.86     31.55 o 
  -4   2  26      248.68      264.95     63.39 o 
  -3   2  26      242.16      228.21     63.77 o 
  -2   2  26      167.59      175.61     53.78 o 
  -1   2  26      148.84      100.77     26.29 o 
   0   2  26      642.50      672.44     56.92 o 
   1   2  26       42.33       75.62     28.91 o 
   2   2  26       10.29       36.58     21.42 o 
  -4   3  26      865.71      981.48    114.35 o 
  -3   3  26      564.11      612.89    103.39 o 
  -2   3  26       27.88      -28.51     45.63 o 
  -1   3  26      282.50      308.17     40.74 o 
   0   3  26        9.83       22.92     22.78 o 
   1   3  26      270.01      280.65     42.54 o 
  -4   4  26        9.19       12.32     22.82 o 
  -3   4  26      388.52      355.41     77.30 o 
  -2   4  26      147.89      238.20     66.17 o 
  -1   4  26      707.23      752.70     62.59 o 
   0   4  26      630.67      616.00     55.71 o 
   1   4  26       64.93       47.07     29.14 o 
  -3   5  26     1085.68     1035.98    133.28 o 
  -2   5  26     1080.76     1106.10    176.90 o 
  -1   5  26      117.25      154.00     46.23 o 
   0   5  26      136.80       81.93     23.72 o 
   1   5  26        1.95       -7.47     19.45 o 
  -3   6  26       62.55       45.57     28.66 o 
  -2   6  26        6.08       25.42     32.09 o 
  -1   6  26      922.44     1012.80     91.00 o 
   0   6  26      159.19      100.58     30.38 o 
   1   6  26        1.33        8.17     21.22 o 
  -2   7  26      298.83      260.24     50.44 o 
  -1   7  26       72.59        7.72     23.22 o 
   0   7  26       14.05       11.39     20.05 o 
  -1   0  27      131.09       52.48     49.94 o 
  -3   1  27        1.55      -41.79     41.79 o 
  -2   1  27       21.68      -12.58     27.42 o 
  -1   1  27       21.47       13.81     29.10 o 
   0   1  27      164.70      219.99     46.84 o 
  -2   2  27     1055.12     1149.46     97.92 o 
  -1   2  27      851.02      892.44     68.65 o 
   0   2  27      956.84      969.87     90.16 o 
  -2   3  27      317.37      359.80     80.60 o 
  -1   3  27       83.58       94.21     50.67 o 
   0   3  27     1464.55     1607.23     89.49 o 
  -2   4  27       18.37       -1.71     25.74 o 
  -1   4  27       16.38       -3.10     22.02 o 
                                                 
